# Supplementary material for: Threshold-based evolutionary magnitude estimation for an earthquake early warning system in the Sichuan–Yunnan region, China
Source: Sci Rep. 2020 Dec 3;10:21055. doi: 10.1038/s41598-020-78046-2 (PMC7713221; doi:10.1038/s41598-020-78046-2)
Supplement: Supplementary file 2 — Supplementary Information 2. [file 41598_2020_78046_MOESM2_ESM.xlsx]

## Sheet: Pd 2s-10s
Date	Magnitude	Hypocentral distance(km)	PTW=2s	PTW=3s	PTW=4s	PTW=5s	PTW=6s	PTW=7s	PTW=8s	PTW=9s	PTW=10s
			Peak displacement(cm)	Peak displacement(cm)	Peak displacement(cm)	Peak displacement(cm)	Peak displacement(cm)	Peak displacement(cm)	Peak displacement(cm)	Peak displacement(cm)	Peak displacement(cm)
'2007-06-03'	6.7	56.0602	0.0529208	0.0529208	0.0600392	0.0600392	0.0600392	0.0600392	0.0600392	0.167508	0.253798
'2007-06-03'	6.7	28.5261	0.0954913	0.187169	0.201979	0.257936	0.481268	0.481268	0.984173	1.70567	2.10744
'2007-06-03'	6.7	25.7342	0.312638	1.45787	1.81287	2.2603	2.2603	2.2603	2.2603	2.2603	2.2603
'2007-06-03'	6.7	9.70542	0.0794265	0.0794265	0.201989	1.9169	1.9169	2.30717	2.60841	2.65478	2.65478
'2007-06-03'	6.7	34.2483	0.0358771	0.0358771	0.0358771	0.0997043	0.166323	0.170034	0.170034	0.329468	0.329468
'2007-06-03'	4.1	33.5083	0.00295552	0.00338162	0.00768925	0.00768925	0.00871123	0.00871123	0.00949961	0.00949961	0.00949961
'2007-06-03'	4.1	31.0384	0.00893741	0.0170134	0.0183541	0.0183541	0.0183541	0.0183541	0.0183541	0.0183541	0.0183541
'2007-06-03'	4.1	56.4871	0.00251161	0.00251161	0.00251161	0.00303215	0.0139466	0.0139466	0.0139466	0.0139466	0.0139466
'2007-06-03'	4.9	60.9839	0.00634998	0.00634998	0.00634998	0.00634998	0.00741071	0.00741071	0.00741071	0.0192536	0.0192536
'2007-06-03'	4.9	38.456	0.0072684	0.0072684	0.0072684	0.0072684	0.0115452	0.0126314	0.0161087	0.0163534	0.0330955
'2007-06-03'	4.9	33.6486	0.0242868	0.0290257	0.0475607	0.0475607	0.0511068	0.0511068	0.0511068	0.0511068	0.0511068
'2007-06-03'	4.9	13.5068	0.0133303	0.0133303	0.0210468	0.0210468	0.0284779	0.0284779	0.0284779	0.0284779	0.0284779
'2007-06-03'	4.9	35.118	0.00226029	0.00226029	0.00409664	0.00497457	0.00497457	0.00497457	0.00865956	0.00865956	0.00865956
'2007-07-10'	4.2	56.6728	0.00209605	0.00225581	0.00225581	0.00401514	0.00458114	0.00458114	0.0056513	0.00733607	0.00733607
'2007-07-10'	4.2	63.9802	0.00380909	0.00380909	0.00380909	0.00380909	0.00380909	0.00516222	0.00622706	0.00677802	0.00677802
'2007-07-10'	4.2	48.3378	0.0114299	0.0120397	0.0281043	0.0299558	0.0299558	0.0463406	0.0463406	0.0463406	0.0463406
'2007-07-10'	4.2	54.0809	0.00514207	0.00514207	0.00514207	0.0160949	0.0160949	0.0171718	0.0171718	0.0171718	0.0171718
'2007-07-25'	4.2	67.3328	0.00486311	0.00486311	0.00486311	0.00486311	0.00486311	0.00486311	0.00486311	0.00486311	0.00486311
'2007-07-25'	4.2	50.3249	0.000933524	0.000933524	0.000933524	0.00137345	0.00137345	0.00137345	0.00191187	0.00195199	0.00220128
'2007-07-25'	4.2	68.2347	0.00243826	0.00243826	0.00243826	0.00243826	0.00243826	0.00243826	0.00243826	0.00243826	0.00243826
'2007-07-25'	4.2	42.7495	0.00115823	0.00164285	0.00240301	0.00240301	0.00240301	0.00360838	0.00360838	0.00360838	0.00360838
'2007-07-25'	4.2	39.0101	0.00283845	0.00283845	0.00283845	0.00283845	0.00283845	0.00283845	0.00283845	0.00283845	0.00283845
'2007-07-25'	4.2	67.4236	0.00288895	0.00288895	0.00288895	0.00288895	0.00288895	0.00374946	0.00462646	0.00462646	0.00462646
'2007-07-27'	4.3	57.6337	0.00115366	0.0015816	0.0015816	0.00209191	0.00209191	0.00237967	0.00306187	0.00459563	0.00459563
'2007-07-27'	4.3	32.1956	0.00181548	0.00181548	0.00181548	0.00181548	0.00181548	0.00325001	0.00325001	0.00338226	0.00338226
'2007-07-27'	4.3	54.0589	0.00185664	0.00185664	0.00185664	0.00185664	0.00185664	0.00185664	0.00185664	0.00232461	0.00246339
'2007-07-27'	4.3	36.1903	0.00284281	0.00284281	0.00284281	0.00284281	0.00284281	0.00382845	0.00382845	0.00382845	0.00382845
'2007-07-27'	4.3	22.5532	0.00222485	0.00222485	0.00367745	0.00367745	0.00585418	0.00585418	0.00585418	0.00585418	0.00585418
'2007-11-28'	4.2	29.6654	0.00424964	0.010056	0.0279677	0.056174	0.056174	0.056174	0.056174	0.056174	0.056174
'2007-11-28'	4.2	39.3024	0.00251228	0.00251228	0.00251228	0.00396528	0.00536214	0.00536214	0.00657804	0.00842107	0.00842107
'2007-11-28'	4.2	49.3844	0.00361552	0.00361552	0.0154542	0.0154542	0.0154542	0.0157256	0.0157256	0.0157256	0.0157256
'2007-12-21'	4.4	49.5849	0.00213856	0.00213856	0.00213856	0.00213856	0.00213856	0.00279642	0.00279642	0.00279642	0.00293272
'2007-12-21'	4.4	57.873	0.00183316	0.00183316	0.00183316	0.00183316	0.00183316	0.00183316	0.00183316	0.00183316	0.00183316
'2007-12-21'	4.4	33.9145	0.00375182	0.00375182	0.00375182	0.00375182	0.00375182	0.00375182	0.00375182	0.00375182	0.00375182
'2007-12-21'	4.4	38.7314	0.00201992	0.00201992	0.00201992	0.00201992	0.00201992	0.00238991	0.00359388	0.00410275	0.00410275
'2007-12-21'	4.4	64.7074	0.00179157	0.00179157	0.00179157	0.00179157	0.00179157	0.00179157	0.00179157	0.00179157	0.00219994
'2008-02-18'	4.6	26.592	0.00115993	0.00139482	0.00139482	0.00160471	0.00435508	0.00452404	0.00452404	0.00452404	0.00614471
'2008-02-18'	4.6	59.0999	0.00919683	0.00919683	0.00919683	0.00919683	0.00919683	0.00919683	0.00919683	0.00919683	0.00919683
'2008-02-18'	4.6	38.7967	0.00158408	0.00158408	0.00158408	0.00158408	0.00158408	0.0047837	0.0047837	0.00562624	0.0107333
'2008-02-18'	4.6	33.2037	0.00443383	0.00443383	0.00443383	0.00443383	0.00443383	0.00443383	0.00443383	0.00443383	0.00517115
'2008-02-18'	4.6	54.0829	0.00340093	0.00577475	0.00577475	0.00856289	0.0147817	0.0165488	0.0190432	0.0254466	0.0254466
'2008-03-30'	5.2	45.8758	0.00673608	0.00673608	0.00673608	0.00673608	0.00673608	0.0136817	0.0136817	0.0136817	0.0196509
'2008-03-30'	5.2	37.9921	0.00435099	0.00435099	0.00435099	0.00435099	0.00618936	0.00880455	0.0106737	0.0106737	0.0204722
'2008-03-30'	5.2	17.0441	0.440136	0.440136	0.440136	0.440136	0.440136	0.440136	0.440136	0.440136	0.440136
'2008-03-30'	5.2	60.78	0.00691643	0.00691643	0.00691643	0.00691643	0.010908	0.0118961	0.0289465	0.0289465	0.0289465
'2008-03-30'	5.2	55.4811	0.00793572	0.00793572	0.00793572	0.00793572	0.00793572	0.00793572	0.0199315	0.0199315	0.0199315
'2008-03-30'	5.2	46.0419	0.00837393	0.00837393	0.00837393	0.00837393	0.00837393	0.00837393	0.0105143	0.0116559	0.0143425
'2008-04-10'	4.8	20.368	0.0162025	0.0162025	0.0162025	0.0322718	0.0323166	0.0997067	0.0997067	0.0997067	0.0997067
'2008-04-10'	4.8	37.0081	0.0142758	0.0170731	0.0236451	0.025934	0.0869344	0.0869344	0.126754	0.126754	0.126754
'2008-04-10'	4.8	27.5823	0.0103291	0.0103291	0.058629	0.058629	0.058629	0.058629	0.058629	0.058629	0.058629
'2008-04-11'	4	31.8591	0.003073	0.00358915	0.00440982	0.00492266	0.00869936	0.00922367	0.00922367	0.0188772	0.0188772
'2008-04-11'	4	37.4339	0.00236016	0.00236016	0.00246909	0.00811093	0.0107127	0.0107127	0.0108845	0.0175935	0.0175935
'2008-04-11'	4	16.3026	0.00444358	0.00444358	0.00550756	0.00994302	0.00994302	0.00994302	0.0144423	0.0163838	0.0171699
'2008-05-12'	8	49.0491	0.0193192	0.0250066	0.0658142	0.0658142	0.277194	0.379647	0.581907	0.882282	1.24606
'2008-05-12'	8	38.4007	0.0360835	0.0446877	0.0446877	0.0962148	0.183074	0.549294	0.687407	0.687407	2.02486
'2008-05-12'	8	25.5986	0.147845	0.193867	0.546323	2.14639	2.54345	2.58118	9.73256	10.58	10.58
'2008-05-12'	6.3	55.8815	0.0509568	0.0531676	0.0531676	0.117925	0.117925	0.117925	0.117925	0.117925	0.122058
'2008-05-12'	6.3	40.8912	0.0927534	0.0927534	0.122575	0.221219	0.221219	0.221219	0.221219	0.221219	0.221219
'2008-05-12'	6.3	50.4099	0.0331869	0.0331869	0.0350189	0.0350189	0.0872485	0.10367	0.10367	0.10367	0.10367
'2008-05-12'	6.3	22.4106	0.0538728	0.0851525	0.0851525	0.107675	0.129548	0.129548	0.129548	0.129548	0.129548
'2008-05-12'	5.8	48.4787	0.026926	0.026926	0.026926	0.026926	0.026926	0.0609601	0.064554	0.064554	0.064554
'2008-05-12'	5.8	43.8165	0.0196583	0.0196583	0.0196583	0.0196583	0.0196583	0.077281	0.100207	0.100207	0.100207
'2008-05-12'	5.8	58.5875	0.0129539	0.0129539	0.0176137	0.0435121	0.0470089	0.0470089	0.0470089	0.0470089	0.0470089
'2008-05-12'	5.8	48.814	0.0149638	0.0149638	0.0149638	0.0168018	0.0176613	0.0244812	0.0285909	0.0285909	0.0285909
'2008-05-12'	5.8	57.7642	0.0130786	0.0130786	0.0130786	0.0131094	0.0317573	0.0317573	0.0317573	0.0317573	0.0317573
'2008-05-12'	5.8	50.8189	0.00676629	0.00738249	0.00738249	0.047363	0.047363	0.047363	0.047363	0.047363	0.047363
'2008-05-12'	5.8	37.434	0.0049432	0.0049432	0.0122371	0.0122371	0.0334585	0.0334585	0.0334585	0.0334585	0.0460014
'2008-05-12'	4.6	53.1043	0.00271779	0.0035844	0.00412648	0.00844347	0.0117476	0.0117476	0.0117476	0.0117476	0.0117476
'2008-05-12'	4.6	33.9113	0.00634768	0.00634768	0.00634768	0.00634768	0.00675845	0.00675845	0.00675845	0.00791291	0.00791291
'2008-05-12'	4.6	16.6926	0.00225878	0.00225878	0.00225878	0.00236902	0.0137976	0.0137976	0.0137976	0.0137976	0.0137976
'2008-05-12'	4.7	56.0399	0.00239934	0.00239934	0.00239934	0.00239934	0.00239934	0.00533507	0.00533507	0.00533507	0.00533507
'2008-05-12'	4.7	48.668	0.00463379	0.00463379	0.00463379	0.00525603	0.00778907	0.00778907	0.00778907	0.00778907	0.00778907
'2008-05-12'	4.7	33.6731	0.00882948	0.00882948	0.00882948	0.0105287	0.0105287	0.0105287	0.0105287	0.0105287	0.0105287
'2008-05-12'	4.7	37.7796	0.000745275	0.00109794	0.00109794	0.00109794	0.00171656	0.00188382	0.00188382	0.00246248	0.00246248
'2008-05-12'	4.7	59.841	0.00157786	0.00178727	0.00235964	0.00235964	0.0027775	0.00420964	0.00626652	0.00626652	0.00626652
'2008-05-12'	4.7	22.8966	0.000941294	0.000941294	0.0012147	0.00185717	0.00194107	0.00194107	0.00194107	0.00204192	0.00204192
'2008-05-12'	4.7	46.0604	0.00608446	0.00608446	0.00608446	0.0152733	0.0152733	0.0152733	0.0152733	0.0152733	0.0152733
'2008-05-12'	5.5	59.4434	0.00671978	0.00672814	0.00672814	0.00672814	0.0257247	0.0257247	0.0257247	0.0257247	0.0257247
'2008-05-12'	5.5	55.5394	0.00614242	0.0070292	0.0070292	0.0070292	0.0070292	0.0280036	0.0280036	0.0280036	0.0280036
'2008-05-12'	5.5	42.3118	0.00282941	0.00654576	0.0204957	0.0208669	0.0217158	0.0293705	0.0293705	0.0293705	0.0293705
'2008-05-12'	5.5	50.9482	0.0138276	0.0138276	0.0138276	0.0138276	0.0138276	0.0138276	0.0138276	0.0138276	0.017361
'2008-05-12'	5.5	43.9647	0.00296316	0.00296316	0.00296316	0.00296316	0.00296316	0.00296316	0.0218453	0.0225564	0.0225564
'2008-05-12'	5.5	56.5792	0.0515486	0.0515486	0.0515486	0.0515486	0.0515486	0.0515486	0.0515486	0.0515486	0.0515486
'2008-05-12'	5.5	42.0274	0.0330399	0.0330399	0.0620442	0.0625668	0.0625668	0.0625668	0.0625668	0.0625668	0.0625668
'2008-05-12'	5.5	20.5736	0.0171594	0.0545383	0.0545383	0.0545383	0.0545383	0.0545383	0.0545383	0.0545383	0.0545383
'2008-05-12'	5.5	38.4934	0.0122274	0.0122274	0.0122274	0.0129842	0.0760697	0.0760697	0.0760697	0.0760697	0.0760697
'2008-05-12'	5.1	47.294	0.0125519	0.0204644	0.0653256	0.0653256	0.0653256	0.0653256	0.0653256	0.0653256	0.0653256
'2008-05-12'	5.1	41.2167	0.00234375	0.00420137	0.036251	0.036251	0.036251	0.036251	0.036251	0.036251	0.036251
'2008-05-12'	5.1	16.5559	0.00242938	0.0115651	0.0362775	0.0362775	0.0362775	0.0362775	0.0362775	0.0362775	0.0362775
'2008-05-12'	5.1	19.9374	0.00620254	0.0103183	0.0211896	0.0218805	0.0218805	0.0218805	0.0218805	0.0218805	0.0218805
'2008-05-12'	4.2	32.2364	0.00473466	0.00473466	0.0117855	0.0165524	0.0165524	0.0165524	0.0165524	0.0165524	0.0165524
'2008-05-12'	4.2	57.903	0.00184582	0.00184582	0.00184582	0.00304795	0.00317886	0.00317886	0.00317886	0.00317886	0.00346724
'2008-05-12'	4.2	28.38	0.000406081	0.00105921	0.0016625	0.00183203	0.00183203	0.00183203	0.00183203	0.00183203	0.00362761
'2008-05-12'	4.2	51.3272	0.0019446	0.0019446	0.00211015	0.00725891	0.00725891	0.00725891	0.0124906	0.0124906	0.0124906
'2008-05-12'	5.2	57.1185	0.00448936	0.00448936	0.00565329	0.00905706	0.00905706	0.0112806	0.0112806	0.0122891	0.0122891
'2008-05-12'	5.2	50.0535	0.00379949	0.00414366	0.00529053	0.0151012	0.0181308	0.0181308	0.0181308	0.024871	0.024871
'2008-05-12'	5.2	55.1983	0.00655368	0.00655368	0.00655368	0.00655368	0.00655368	0.00655368	0.00673823	0.00695096	0.00900999
'2008-05-12'	5	38.7056	0.00428604	0.00428604	0.00532978	0.00532978	0.0133652	0.0133652	0.0133652	0.0133652	0.0133652
'2008-05-12'	5	52.0677	0.00118835	0.00170925	0.00170925	0.00170925	0.00214068	0.00214068	0.00227135	0.00703286	0.00703286
'2008-05-12'	5	56.4915	0.00098179	0.000996359	0.000996359	0.000996359	0.00167407	0.0016754	0.0016754	0.0042905	0.004559
'2008-05-12'	5.2	55.7597	0.016988	0.016988	0.016988	0.026373	0.0289427	0.0289427	0.0289427	0.0289427	0.0289427
'2008-05-12'	5.2	52.2729	0.0120006	0.0120006	0.033557	0.040233	0.040233	0.040233	0.040233	0.040233	0.040233
'2008-05-12'	5.2	51.7808	0.00186004	0.00360629	0.00539558	0.029058	0.0338927	0.0338927	0.0338927	0.0338927	0.0338927
'2008-05-12'	5.2	39.8493	0.00370392	0.00370392	0.00370392	0.0125497	0.0125497	0.0125497	0.0204387	0.0204387	0.0204387
'2008-05-12'	5.3	58.6669	0.0018096	0.0018096	0.0018096	0.0018096	0.0018096	0.00224818	0.00224818	0.0117108	0.0151079
'2008-05-12'	5.3	45.1403	0.0043843	0.0043843	0.0043843	0.00491057	0.00491057	0.0237723	0.0237723	0.0237723	0.112239
'2008-05-12'	5.3	35.6421	0.0356265	0.0356265	0.186491	0.186491	0.186491	0.186491	0.186491	0.186491	0.186491
'2008-05-12'	5.3	14.4756	0.0394387	0.276231	0.276231	0.276231	0.276231	0.276231	0.276231	0.276231	0.276231
'2008-05-12'	4	50.3642	0.0015214	0.0015214	0.0015214	0.0015214	0.00413242	0.00467368	0.00467368	0.00467368	0.00467368
'2008-05-12'	4	45.2811	0.000953926	0.00187068	0.00187068	0.00217224	0.00217224	0.00217224	0.00259654	0.00327218	0.00327218
'2008-05-12'	4	40.8756	0.00328086	0.00328086	0.00328086	0.00741012	0.00741012	0.00741012	0.00741012	0.00741012	0.00741012
'2008-05-12'	4	49.7864	0.00352392	0.00723375	0.00728228	0.00728228	0.00728228	0.00728228	0.00728228	0.00728228	0.00728228
'2008-05-12'	4.6	45.3303	0.00214512	0.00241054	0.00241054	0.00241054	0.00241054	0.00241054	0.00241054	0.00241054	0.00241054
'2008-05-12'	4.6	42.8534	0.00393104	0.00393104	0.00872582	0.00872582	0.00872582	0.00872582	0.00872582	0.00872582	0.00872582
'2008-05-12'	4.6	32.9565	0.00164775	0.00164775	0.00349434	0.00349434	0.00349434	0.00451662	0.00508432	0.00602973	0.00602973
'2008-05-12'	4.6	14.0388	0.0038739	0.0279547	0.0279547	0.0279547	0.0279547	0.0279547	0.0279547	0.0279547	0.0279547
'2008-05-12'	6.3	53.3953	0.149033	0.163124	0.2517	0.2517	0.63256	0.63256	0.63256	0.63256	0.63256
'2008-05-12'	6.3	47.715	0.139027	0.239545	0.269121	0.393613	0.583795	0.583795	0.583795	0.583795	0.583795
'2008-05-12'	6.3	40.4155	0.0405043	0.0506619	0.0506619	0.0781028	0.238452	0.353952	0.353952	0.36272	0.378324
'2008-05-12'	6.3	55.4038	0.0271894	0.0271894	0.0271894	0.0271894	0.0366137	0.0366137	0.188045	0.188045	0.188045
'2008-05-12'	6.3	55.0736	0.0164892	0.0281691	0.0281691	0.0281691	0.0281691	0.0514589	0.0514589	0.0628972	0.0913559
'2008-05-12'	4	39.0212	0.00393305	0.00393305	0.00986892	0.00986892	0.00986892	0.00986892	0.00986892	0.00986892	0.00986892
'2008-05-12'	4	35.6721	0.00225232	0.00225232	0.00987321	0.00987321	0.00987321	0.00987321	0.00987321	0.00987321	0.00987321
'2008-05-12'	4	44.136	0.00218851	0.00218851	0.00374597	0.00495684	0.00495684	0.00503572	0.00643532	0.00643532	0.00643532
'2008-05-12'	4.8	37.7541	0.00136347	0.00136347	0.00136347	0.00136347	0.00282539	0.00588231	0.00588231	0.00588231	0.00671799
'2008-05-12'	4.8	60.2053	0.00037978	0.000561559	0.000595037	0.000900309	0.000900309	0.000900309	0.000900309	0.00327401	0.00521932
'2008-05-12'	4.8	36.9526	0.0106535	0.0219948	0.0219948	0.0219948	0.0219948	0.0219948	0.0219948	0.0219948	0.0219948
'2008-05-12'	4.3	43.8582	0.0141576	0.0141576	0.0178059	0.0178059	0.0178059	0.0178059	0.0178059	0.0178059	0.0178059
'2008-05-12'	4.3	37.7082	0.0222431	0.0222431	0.0222431	0.0222431	0.0222431	0.0222431	0.0222431	0.0222431	0.0222431
'2008-05-12'	4.3	31.536	0.00387382	0.00387382	0.00387382	0.00873164	0.0124838	0.0124838	0.0124838	0.0124838	0.0124838
'2008-05-12'	4.9	41.8017	0.00133672	0.00133672	0.00169095	0.00169095	0.00183435	0.00183435	0.00296861	0.0158404	0.0207091
'2008-05-12'	4.9	17.1508	0.00367473	0.00533622	0.00580452	0.00580452	0.0174293	0.0214856	0.0289809	0.0292426	0.0292426
'2008-05-12'	4.9	12.3029	0.00963263	0.0104359	0.0332835	0.0332835	0.0332835	0.0332835	0.0332835	0.0332835	0.0332835
'2008-05-12'	4.6	54.3433	0.000521203	0.000521203	0.000521203	0.000834461	0.00152713	0.00162543	0.00162543	0.00251093	0.00251093
'2008-05-12'	4.6	32.4859	0.00114468	0.0013078	0.0015388	0.00370182	0.0084236	0.00847899	0.00847899	0.00847899	0.00847899
'2008-05-12'	4.6	26.1285	0.00187076	0.00187076	0.0110392	0.0110392	0.0110392	0.0110392	0.0110392	0.0110392	0.0110392
'2008-05-12'	4.6	43.7157	0.00879654	0.00879654	0.0125706	0.0125706	0.0125706	0.0125706	0.013179	0.013179	0.013179
'2008-05-12'	4.6	38.4853	0.00581778	0.00581778	0.0155961	0.0155961	0.0155961	0.0155961	0.0155961	0.0155961	0.0155961
'2008-05-12'	4.6	35.6183	0.00733417	0.00779524	0.00813228	0.00813228	0.00813228	0.00813228	0.00813228	0.00813228	0.00813228
'2008-05-12'	4.6	37.866	0.00544997	0.00544997	0.00544997	0.00577686	0.0106639	0.0109382	0.0109382	0.0111607	0.0111607
'2008-05-12'	4.6	40.8744	0.00426881	0.00426881	0.00426881	0.00426881	0.00426881	0.00639856	0.00845426	0.0112733	0.0112733
'2008-05-12'	4.6	43.4087	0.00131244	0.00197141	0.00219843	0.00251323	0.00958838	0.0102412	0.0102412	0.0102412	0.0102412
'2008-05-12'	5.2	60.3108	0.00344009	0.00458262	0.00513248	0.0410981	0.0410981	0.0410981	0.0410981	0.0410981	0.0410981
'2008-05-12'	5.2	48.393	0.00594821	0.00594821	0.00594821	0.042978	0.042978	0.042978	0.042978	0.042978	0.042978
'2008-05-12'	5.2	59.0674	0.0040445	0.0040445	0.0040445	0.0040445	0.0040445	0.0234437	0.0234437	0.0234437	0.0234437
'2008-05-13'	4.5	59.9181	0.00291965	0.00291965	0.00291965	0.00291965	0.00291965	0.00655165	0.00714087	0.00793033	0.00793033
'2008-05-13'	4.5	53.4041	0.00259878	0.00259878	0.00259878	0.00259878	0.00530352	0.00602374	0.00602374	0.00786695	0.00981199
'2008-05-13'	4.5	41.4586	0.00227539	0.00227539	0.0024888	0.0024888	0.00654213	0.00654213	0.00654213	0.00709274	0.00763617
'2008-05-13'	4.9	61.375	0.00742857	0.00742857	0.00938641	0.0220221	0.0220221	0.0220221	0.0220221	0.0220221	0.0220221
'2008-05-13'	4.9	56.3243	0.00793777	0.00800029	0.00950365	0.0231199	0.0231199	0.0231199	0.0231199	0.0231199	0.0231199
'2008-05-13'	4.9	49.6943	0.00207059	0.00207059	0.00207059	0.00207059	0.0158373	0.0214639	0.0214639	0.0214639	0.0214639
'2008-05-13'	4.7	50.5226	0.00132374	0.00203353	0.00288658	0.00288658	0.00288658	0.00288658	0.00288658	0.01319	0.0213471
'2008-05-13'	4.7	32.1153	0.00375077	0.00375077	0.00506123	0.00780778	0.0232127	0.0232127	0.0281217	0.0281217	0.0281217
'2008-05-13'	4.7	30.1358	0.00479686	0.00646917	0.0288393	0.0398343	0.0398343	0.0398343	0.0398343	0.0398343	0.0398343
'2008-05-13'	5.1	51.3823	0.0294428	0.0294428	0.0294428	0.0458344	0.0458344	0.0458344	0.0458344	0.0458344	0.0458344
'2008-05-13'	5.1	46.4114	0.0229056	0.0229056	0.0428319	0.0428319	0.0428319	0.0428319	0.0428319	0.0428319	0.0428319
'2008-05-13'	5.1	42.1248	0.00361022	0.00596374	0.00596374	0.0192541	0.0224772	0.0236328	0.0236328	0.0237725	0.0237725
'2008-05-13'	5.8	39.3395	0.126349	0.162364	0.307036	0.307036	0.307036	0.307036	0.307036	0.307036	0.307036
'2008-05-13'	5.8	55.5704	0.0198517	0.0198517	0.0198517	0.0198517	0.0198517	0.020788	0.0327055	0.371433	0.423181
'2008-05-13'	5.8	44.3046	0.10576	0.10576	0.401339	0.401339	0.401339	0.401339	0.401339	0.401339	0.401339
'2008-05-13'	5.2	35.3574	0.0304543	0.0304543	0.0304543	0.0304543	0.0304543	0.0304543	0.0309964	0.0309964	0.0309964
'2008-05-13'	5.2	20.8031	0.0516532	0.0516532	0.0657338	0.0657338	0.0667657	0.0676079	0.0676079	0.0676079	0.0676079
'2008-05-13'	5.2	50.6487	0.00271946	0.00271946	0.00272133	0.00366995	0.00366995	0.00366995	0.00366995	0.0109955	0.0204446
'2008-05-13'	5.2	25.6713	0.0131156	0.0131156	0.0131156	0.0131156	0.0563022	0.0581955	0.0581955	0.0581955	0.0581955
'2008-05-13'	5.2	21.9555	0.0151282	0.0151282	0.0415355	0.0415355	0.0415355	0.0424843	0.0424843	0.0424843	0.0424843
'2008-05-13'	4.1	50.4629	0.0034391	0.0034391	0.0034391	0.0034391	0.00453962	0.00699437	0.00746812	0.00840013	0.00840013
'2008-05-13'	4.1	46.3901	0.00103144	0.0013282	0.00138928	0.0055341	0.0055341	0.0055341	0.0055341	0.0055341	0.0055341
'2008-05-13'	4.1	45.244	0.00144658	0.00152114	0.00152114	0.0038814	0.00442813	0.00442813	0.00442813	0.00442813	0.00442813
'2008-05-13'	4.1	19.0469	0.00135582	0.00135582	0.00848117	0.0110749	0.0110749	0.0110749	0.0110749	0.0110749	0.0110749
'2008-05-13'	4.1	35.8856	0.00150223	0.00150223	0.00150223	0.00150223	0.00318959	0.0053803	0.0053803	0.0053803	0.0053803
'2008-05-13'	4.1	27.0879	0.00156719	0.00156719	0.00156719	0.00800647	0.00800647	0.00800647	0.00800647	0.00800647	0.00800647
'2008-05-13'	4.2	32.1699	0.00203174	0.00203174	0.00203174	0.00203174	0.00203174	0.00589427	0.00589427	0.00589427	0.00589427
'2008-05-13'	4.2	53.8643	0.000719271	0.000719271	0.000719271	0.000719271	0.00100195	0.00102979	0.00102979	0.00412347	0.00476015
'2008-05-13'	4.2	60.2571	0.000810808	0.000810808	0.000810808	0.000837269	0.00104385	0.00104385	0.00104385	0.00157749	0.00211739
'2008-05-13'	4.2	53.7635	0.0032581	0.0032581	0.0032581	0.00587368	0.00832104	0.00832104	0.00832104	0.00832104	0.00832104
'2008-05-13'	4.3	59.4555	0.00525045	0.00558608	0.00661137	0.00661137	0.00661137	0.00661137	0.00661137	0.00661137	0.00697283
'2008-05-13'	4.3	54.5554	0.00934495	0.00934495	0.00934495	0.00934495	0.00934495	0.00934495	0.00934495	0.00934495	0.00934495
'2008-05-13'	4.3	48.7941	0.000470815	0.000643915	0.00100261	0.00146956	0.00426948	0.00623279	0.00623279	0.00627226	0.00627226
'2008-05-13'	5.4	41.3521	0.0279645	0.0279645	0.0762444	0.0762444	0.0762444	0.0762444	0.0762444	0.0762444	0.0762444
'2008-05-13'	5.4	36.0035	0.0153782	0.0153782	0.0961899	0.0961899	0.0961899	0.0961899	0.0961899	0.0961899	0.0961899
'2008-05-13'	5.4	33.6482	0.00495052	0.00534124	0.00534124	0.00534124	0.0156454	0.0334133	0.0334133	0.0334133	0.0334133
'2008-05-13'	5.2	48.3767	0.0238724	0.0238724	0.0238724	0.0353367	0.0458526	0.0480076	0.0480076	0.0846749	0.0846749
'2008-05-13'	5.2	42.8729	0.0220938	0.0220938	0.0654925	0.0654925	0.0825745	0.0825745	0.0825745	0.0825745	0.0825745
'2008-05-13'	5.2	37.5527	0.0137931	0.0195638	0.0195638	0.0195638	0.0195638	0.0195638	0.0195638	0.0195638	0.0195638
'2008-05-13'	4.3	42.0611	0.00150317	0.00150317	0.00150317	0.00150317	0.00160442	0.00962092	0.00962092	0.00962092	0.00962092
'2008-05-13'	4.3	54.4438	0.000774349	0.000774349	0.000774349	0.000774349	0.000774349	0.000916687	0.000916687	0.000916687	0.00134956
'2008-05-13'	4.3	41.7844	0.0026194	0.00453114	0.0173874	0.0173874	0.0173874	0.0173874	0.0173874	0.0173874	0.0173874
'2008-05-13'	4.9	59.3313	0.00381139	0.00381139	0.00381139	0.00381139	0.0121372	0.0121372	0.014001	0.014001	0.014001
'2008-05-13'	4.9	53.7728	0.00229009	0.0040644	0.00426167	0.00715066	0.010134	0.010134	0.0163097	0.0163097	0.0163097
'2008-05-13'	4.9	45.6757	0.00198399	0.00408617	0.00408617	0.00408617	0.00771711	0.00961089	0.00961089	0.0177384	0.0177384
'2008-05-13'	4	51.9612	0.00215013	0.00282644	0.00282644	0.00282644	0.00282644	0.00338986	0.00509598	0.00599549	0.00599549
'2008-05-13'	4	47.4496	0.00252386	0.00252386	0.00252386	0.00335955	0.00335955	0.00342312	0.00376903	0.00376903	0.00376903
'2008-05-13'	4	44.552	0.00294071	0.00294071	0.00294071	0.00294071	0.00366021	0.00366021	0.00366021	0.00366021	0.00366021
'2008-05-13'	4.2	34.4709	0.00138556	0.00157689	0.00164172	0.00164172	0.00164172	0.00164172	0.00171868	0.00239761	0.00239761
'2008-05-13'	4.2	45.8513	0.0011407	0.00122043	0.00142127	0.00142127	0.00142127	0.00142127	0.00142127	0.00142127	0.00142127
'2008-05-13'	4.2	58.7308	0.00426962	0.00426962	0.00742726	0.00742726	0.00742726	0.00742726	0.00742726	0.00742726	0.00742726
'2008-05-13'	4.2	42.8122	0.00178541	0.00178541	0.00178541	0.00178541	0.00178541	0.00299892	0.00299892	0.00299892	0.00299892
'2008-05-13'	4.2	55.2437	0.00147829	0.00147829	0.0017848	0.0017848	0.0017848	0.0017848	0.00488986	0.00488986	0.00488986
'2008-05-13'	4.2	39.3111	0.000849575	0.000849575	0.00137928	0.00137928	0.00141628	0.00474976	0.0049	0.0049	0.0049
'2008-05-13'	4.2	35.2743	0.000917377	0.000917377	0.000917377	0.00167122	0.00576662	0.00576662	0.00576662	0.00576662	0.00576662
'2008-05-13'	4.8	22.373	0.04156	0.04156	0.04156	0.04156	0.04156	0.04156	0.04156	0.04156	0.04156
'2008-05-13'	4.8	13.147	0.0108639	0.0163787	0.0513212	0.0513212	0.0513212	0.0513212	0.0513212	0.0513212	0.0513212
'2008-05-13'	4.8	58.0174	0.000449496	0.000449496	0.000833658	0.000874088	0.000874088	0.00101558	0.00101558	0.00101558	0.00171116
'2008-05-13'	4.8	29.2474	0.00124125	0.00124125	0.0018909	0.00278547	0.00328604	0.0055558	0.0055558	0.0109819	0.0110283
'2008-05-13'	4.8	23.1341	0.00100859	0.00100859	0.00162581	0.00795217	0.00795217	0.010103	0.0144402	0.0144402	0.0144402
'2008-05-13'	4	56.1352	0.00204011	0.00247804	0.00247804	0.00247804	0.00247804	0.00247804	0.00247804	0.00290724	0.00371222
'2008-05-13'	4	57.6237	0.00111474	0.00111474	0.00111474	0.00123247	0.00140513	0.00147055	0.00185888	0.00204512	0.00237979
'2008-05-13'	4	28.9964	0.0034244	0.0034244	0.00510056	0.00510056	0.00510056	0.00510056	0.00510056	0.00510056	0.00510056
'2008-05-14'	5.8	45.4467	0.0561406	0.0779484	0.0779484	0.122857	0.122857	0.122857	0.122857	0.137459	0.139727
'2008-05-14'	5.8	39.5412	0.0417918	0.064824	0.0844946	0.107732	0.107732	0.107732	0.107732	0.107732	0.107732
'2008-05-14'	5.8	33.7031	0.00586811	0.0100311	0.0100311	0.0184245	0.0188556	0.0286597	0.0371296	0.0371296	0.0371296
'2008-05-14'	4.7	54.4118	0.0469926	0.0469926	0.0469926	0.0469926	0.0469926	0.0469926	0.0469926	0.0469926	0.0469926
'2008-05-14'	4.7	40.0727	0.0110552	0.0110552	0.0110552	0.0110552	0.0110552	0.0226818	0.0227093	0.0227093	0.0227093
'2008-05-14'	4.7	53.3881	0.0054648	0.0064354	0.00881118	0.0194847	0.0312813	0.0312813	0.0312813	0.0312813	0.0312813
'2008-05-14'	5.1	30.1296	0.0370551	0.0643207	0.0643207	0.0643207	0.0643207	0.0643207	0.0643207	0.0643207	0.0643207
'2008-05-14'	5.1	49.4316	0.00219886	0.00219886	0.00262425	0.00474784	0.00474784	0.00474784	0.0362574	0.0362574	0.0362574
'2008-05-14'	5.1	46.3043	0.0302807	0.0302807	0.0979073	0.0979073	0.0979073	0.0979073	0.0979073	0.0979073	0.0979073
'2008-05-15'	4.7	48.6544	0.00659692	0.00659692	0.00659692	0.00702596	0.0148778	0.0180347	0.0180347	0.0180347	0.0180347
'2008-05-15'	4.7	42.5378	0.00476127	0.00476127	0.00496133	0.00822804	0.00921728	0.00921728	0.00921728	0.00921728	0.00921728
'2008-05-15'	4.7	34.8566	0.00223089	0.00234005	0.00287205	0.00427679	0.00820125	0.00820125	0.00820125	0.0135251	0.0135251
'2008-05-16'	4	38.795	0.00427831	0.00427831	0.00691009	0.00849002	0.00849002	0.00849002	0.00849002	0.00849002	0.00849002
'2008-05-16'	4	33.8435	0.000952252	0.0010782	0.00459883	0.00599153	0.00637176	0.00637176	0.00637176	0.00637176	0.00637176
'2008-05-16'	4	33.8038	0.000650326	0.000650326	0.000831709	0.00190405	0.00638723	0.00659812	0.00659812	0.00659812	0.00659812
'2008-05-16'	5.9	37.9839	0.0621813	0.0621813	0.0621813	0.0897631	0.118922	0.118922	0.118922	0.118922	0.118922
'2008-05-16'	5.9	57.9811	0.0414471	0.0414471	0.0414471	0.239557	0.239557	0.239557	0.239557	0.239557	0.239557
'2008-05-16'	5.9	35.5616	0.0361201	0.0361201	0.0416335	0.0781702	0.0926339	0.0926339	0.0926339	0.0926339	0.0926339
'2008-05-16'	5.9	42.4896	0.00620392	0.00620392	0.00948264	0.0110674	0.0185386	0.0185386	0.0285804	0.0484046	0.0484046
'2008-05-16'	5.9	54.2002	0.0137337	0.0177471	0.0177471	0.0177471	0.0177471	0.0177471	0.0177471	0.0177471	0.0177471
'2008-05-16'	4	48.6278	0.00127517	0.00215595	0.0029713	0.0029713	0.00360424	0.00360424	0.00739135	0.00792686	0.00792686
'2008-05-16'	4	44.7711	0.00139019	0.00193681	0.00199855	0.00340418	0.00340418	0.00340418	0.00340418	0.00340418	0.00340418
'2008-05-16'	4	44.6092	0.00173462	0.00173462	0.00173462	0.00204378	0.00223392	0.00239993	0.00415476	0.00518314	0.00541955
'2008-06-18'	4.4	51.2666	0.00699294	0.00699294	0.00699294	0.00699294	0.00699294	0.00757787	0.00955573	0.00955573	0.00955573
'2008-06-18'	4.4	17.5655	0.0605086	0.0605086	0.0605086	0.0605086	0.0605086	0.0605086	0.0605086	0.0605086	0.0605086
'2008-06-18'	4.4	40.2419	0.0104085	0.0104085	0.0111412	0.0111412	0.0111412	0.0111412	0.0111412	0.0111412	0.0117293
'2008-06-18'	4.4	25.591	0.00379138	0.0100421	0.0196725	0.0196725	0.0196725	0.0196725	0.0196725	0.0196725	0.0196725
'2008-06-18'	4.4	18.8411	0.0346956	0.119753	0.119753	0.119753	0.119753	0.119753	0.119753	0.119753	0.119753
'2008-08-30'	6.3	59.1515	0.0526252	0.0819254	0.128997	0.138731	0.138731	0.138731	0.138731	0.138731	0.232353
'2008-08-30'	6.3	32.0563	0.19884	0.19884	0.480832	0.529902	0.529902	0.529902	0.529902	0.529902	0.529902
'2008-08-30'	6.3	46.3258	0.0866998	0.102066	0.102066	0.102066	0.148163	0.247849	0.247849	0.247849	0.247849
'2008-12-26'	4.3	27.1038	0.00213711	0.00213711	0.0433763	0.0433763	0.0433763	0.0433763	0.0433763	0.0433763	0.0433763
'2008-12-26'	4.3	35.7975	0.00217484	0.00257896	0.00257896	0.00257896	0.0067004	0.0067004	0.0102149	0.0102149	0.0102149
'2008-12-26'	4.3	35.7975	0.00124797	0.00176808	0.0040993	0.0313846	0.0313846	0.0445372	0.0445372	0.0577882	0.0577882
'2008-12-26'	4.3	35.7975	0.00448888	0.0207937	0.0346035	0.0346035	0.0346035	0.0346035	0.0346035	0.0346035	0.0346035
'2008-12-26'	4.3	24.7854	0.00386176	0.00386176	0.00386176	0.0112031	0.0112031	0.0112031	0.0112031	0.0146587	0.0146587
'2008-12-26'	4.3	15.6799	0.0115472	0.0175454	0.0541426	0.0612832	0.0612832	0.0612832	0.0612832	0.0612832	0.0612832
'2008-12-26'	4.3	35.7975	0.00108382	0.00179301	0.00399125	0.0301049	0.0301049	0.0344235	0.0344235	0.0344235	0.0344235
'2008-12-26'	4.3	45.0731	0.00126404	0.00170033	0.00302513	0.00423605	0.0137015	0.0137015	0.0137015	0.0137015	0.0137015
'2008-12-26'	4.3	35.7975	0.00286261	0.00286261	0.0513057	0.0515684	0.0515684	0.0515684	0.0515684	0.0515684	0.0515684
'2008-12-26'	4.3	35.7975	0.00191048	0.00195306	0.00195306	0.0366078	0.0366078	0.0366078	0.0366078	0.0366078	0.0366078
'2008-12-26'	4.3	40.6696	0.00156942	0.00198131	0.00198131	0.00732138	0.00732138	0.00732138	0.00732138	0.00919959	0.00919959
'2008-12-26'	4.3	27.1038	0.00217558	0.00230492	0.00348798	0.0351111	0.055609	0.0615992	0.0615992	0.0615992	0.0615992
'2008-12-26'	4.3	35.7975	0.00153414	0.00191635	0.00191635	0.00354177	0.0380711	0.0575979	0.0575979	0.0575979	0.0575979
'2008-12-26'	4.3	40.6696	0.00255608	0.00255608	0.00255608	0.00805744	0.00805744	0.00890034	0.00906667	0.00906667	0.00918823
'2008-12-26'	4.3	40.6696	0.00480764	0.00480764	0.0555111	0.0555111	0.0555111	0.0555111	0.0555111	0.0555111	0.0555111
'2008-12-26'	4.3	35.2829	0.0026338	0.00331064	0.0138652	0.0138652	0.0138652	0.0138652	0.0138652	0.0138652	0.0138652
'2008-12-26'	4.3	24.6759	0.00258145	0.00258145	0.0392382	0.0392382	0.0392382	0.0392382	0.0392382	0.0392382	0.0392382
'2008-12-26'	4.3	19.7754	0.258769	0.258769	0.258769	0.258769	0.258769	0.258769	0.258769	0.258769	0.258769
'2008-12-26'	4.3	33.281	0.00211638	0.0021884	0.00774805	0.030572	0.030572	0.030572	0.030572	0.030572	0.030572
'2008-12-26'	4.3	40.6696	0.000998903	0.00180332	0.00180332	0.0161144	0.0161144	0.0161144	0.0161144	0.0161144	0.0161144
'2008-12-26'	4.3	40.6696	0.00151272	0.00196276	0.00652901	0.0348512	0.0406937	0.044759	0.044759	0.044759	0.044759
'2008-12-26'	4.3	34.0027	0.00261141	0.00419709	0.00419709	0.00552674	0.0287265	0.0287265	0.0287265	0.0295208	0.0295208
'2008-12-26'	4.3	40.6696	0.000730107	0.00161203	0.00182687	0.00499723	0.013255	0.013255	0.0140141	0.0140141	0.0140141
'2008-12-26'	4.3	35.7975	0.00153386	0.00153386	0.00302265	0.0568273	0.0568273	0.0568273	0.0568273	0.0568273	0.0568273
'2008-12-26'	4.3	49.0258	0.00257156	0.00257156	0.00257156	0.00379954	0.0187636	0.0187636	0.0320176	0.0334812	0.0334812
'2008-12-26'	4.3	36.1635	0.0052016	0.00866124	0.00866124	0.0115576	0.0837659	0.0837659	0.0837659	0.0837659	0.0837659
'2008-12-26'	4.3	45.9658	0.00519394	0.00519394	0.00519394	0.00589756	0.0143366	0.0279627	0.0279627	0.0279627	0.0415829
'2008-12-26'	4.3	27.1038	0.00215064	0.00219187	0.044944	0.044944	0.044944	0.044944	0.044944	0.044944	0.044944
'2008-12-26'	4.3	40.6696	0.00274881	0.00313637	0.00367083	0.0133142	0.0135922	0.014444	0.014444	0.0161777	0.0161777
'2008-12-26'	4.3	45.0731	0.00163433	0.00163433	0.00163433	0.00555565	0.0166717	0.0166717	0.0234952	0.0234952	0.0234952
'2008-12-26'	4.3	27.1038	0.00175947	0.00218479	0.0226187	0.0226187	0.0226187	0.0226187	0.0226187	0.0226187	0.0226187
'2008-12-26'	4.3	13.7024	0.00461647	0.0125582	0.0125582	0.0125582	0.0125582	0.0125582	0.0125582	0.0125582	0.0125582
'2008-12-26'	4.3	40.6696	0.00328205	0.00328205	0.00328205	0.0246701	0.0246701	0.052049	0.052049	0.052049	0.052049
'2009-02-17'	4	15.5023	0.00955824	0.00955824	0.00955824	0.0111933	0.0169889	0.0169889	0.0169889	0.0169889	0.0169889
'2009-02-17'	4	43.926	0.00638934	0.00638934	0.00638934	0.00638934	0.00638934	0.00768993	0.00768993	0.00768993	0.00768993
'2009-02-17'	4	17.107	0.00145997	0.00425693	0.00425693	0.00428894	0.00511561	0.00739356	0.00739356	0.00761011	0.00775949
'2009-03-28'	4.3	39.8327	0.00537737	0.00537737	0.00537737	0.00750178	0.0124	0.0124	0.0124	0.0124	0.0124
'2009-03-28'	4.3	59.6155	0.0021493	0.0021493	0.0021493	0.0021493	0.0021493	0.0021493	0.00576128	0.00576128	0.00576128
'2009-03-28'	4.3	26.1818	0.00159832	0.00159832	0.00655472	0.00655472	0.00655472	0.00723048	0.00723048	0.00831858	0.00831858
'2009-04-14'	4.6	34.0399	0.00673362	0.00673362	0.0074491	0.0074491	0.010812	0.0113145	0.0113145	0.0141915	0.0141915
'2009-04-14'	4.6	15.9166	0.0122417	0.0122417	0.0122417	0.0122417	0.0161208	0.0161208	0.0161208	0.0167883	0.0167883
'2009-04-14'	4.6	32.58	0.0113259	0.0308561	0.0308561	0.0308561	0.0308561	0.0308561	0.0308561	0.0308561	0.0308561
'2009-04-14'	4.6	57.7025	0.00211386	0.00271901	0.00271901	0.00271901	0.00271901	0.00271901	0.00271901	0.00361857	0.00361857
'2009-04-14'	4.6	59.152	0.00206786	0.00220349	0.00220349	0.00220349	0.00220349	0.00412195	0.00540009	0.00540009	0.00540009
'2009-04-14'	4.6	56.0163	0.00191216	0.00191216	0.00191216	0.00191216	0.00191216	0.00526069	0.00526069	0.00526069	0.00989306
'2009-04-14'	4.6	39.6778	0.00228115	0.00228489	0.00284833	0.00318325	0.00912217	0.00912217	0.00912217	0.0108419	0.0108419
'2009-04-22'	5	47.0528	0.0143636	0.0143636	0.0183413	0.0183413	0.0183413	0.114204	0.114204	0.114204	0.114204
'2009-04-22'	5	51.1038	0.00782564	0.00782564	0.0116233	0.0116233	0.013381	0.013381	0.0463646	0.0463646	0.0463646
'2009-04-22'	5	43.5187	0.00724888	0.00745063	0.0116576	0.0131872	0.0212	0.0324755	0.100345	0.100345	0.100345
'2009-06-30'	5.5	50.6839	0.00334506	0.00334506	0.00377203	0.0100893	0.0127113	0.0456772	0.059751	0.059751	0.059751
'2009-06-30'	5.5	62.6138	0.00261128	0.00311441	0.00341355	0.00725627	0.0105475	0.0109198	0.0886464	0.0886464	0.0886464
'2009-06-30'	5.5	59.3818	0.0206008	0.0206008	0.0206008	0.0206008	0.0206008	0.0206008	0.0351222	0.0351222	0.0351222
'2009-06-30'	5.5	30.0621	0.0236345	0.0272159	0.223842	0.223842	0.223842	0.223842	0.223842	0.223842	0.223842
'2009-06-30'	4.2	43.1892	0.00145183	0.00145183	0.00145183	0.00145183	0.00145183	0.00191891	0.00191891	0.00191891	0.00261463
'2009-06-30'	4.2	55.9445	0.0017637	0.0017637	0.0017637	0.0017637	0.0017637	0.0036856	0.0036856	0.0036856	0.0036856
'2009-06-30'	4.2	22.3555	0.00387614	0.00460575	0.037399	0.037399	0.037399	0.037399	0.037399	0.037399	0.037399
'2009-06-30'	5	49.0554	0.00241427	0.00241427	0.00241427	0.00329822	0.00335777	0.018381	0.0208869	0.0208869	0.0208869
'2009-06-30'	5	60.9963	0.00247949	0.00253684	0.00253684	0.00253684	0.00253684	0.00627518	0.0347555	0.0347555	0.0347555
'2009-06-30'	5	29.8695	0.014966	0.014966	0.0854734	0.0854734	0.0854734	0.0854734	0.0854734	0.0854734	0.0854734
'2009-07-09'	6.3	34.018	0.00223881	0.00310113	0.00407412	0.00642148	0.00642148	0.00642148	0.0085986	0.0085986	0.0085986
'2009-07-09'	6.3	33.533	0.0748407	0.0748407	0.104718	0.118879	0.184457	0.255162	0.255162	0.255162	0.255162
'2009-07-09'	6.3	53.3859	0.0139254	0.0139254	0.0332548	0.0377446	0.0377446	0.0569598	0.0672704	0.0672704	0.0672704
'2009-07-10'	5.4	60.261	0.00333281	0.00636801	0.00644151	0.00644151	0.00644151	0.00644151	0.00688492	0.00688492	0.0117228
'2009-07-10'	5.4	36.4945	0.0263749	0.0285815	0.0285815	0.0724569	0.0724569	0.0918621	0.0918621	0.0918621	0.0918621
'2009-07-10'	5.4	56.0528	0.00835875	0.00835875	0.0104607	0.0104607	0.0113314	0.0113314	0.0113314	0.0113314	0.0185548
'2009-07-10'	4.7	57.7857	0.00124993	0.00159258	0.00159258	0.00186549	0.00186549	0.00186549	0.00219994	0.00391854	0.00483123
'2009-07-10'	4.7	55.1449	0.00282017	0.00282017	0.00282017	0.00282017	0.00282017	0.00282017	0.00293689	0.00567885	0.00567885
'2009-07-10'	4.7	32.9568	0.0171658	0.0171658	0.0171658	0.0291085	0.0291085	0.0291085	0.0291085	0.0291085	0.0291085
'2009-09-02'	4.5	33.5571	0.00295217	0.00295217	0.00395773	0.00402393	0.00402393	0.00402393	0.00668679	0.00668679	0.00668679
'2009-09-02'	4.5	10.5233	0.0104577	0.0104577	0.0158036	0.0158036	0.0158036	0.0162951	0.0162951	0.0162951	0.0162951
'2009-09-02'	4.5	30.3943	0.00130176	0.00175279	0.00223378	0.00223378	0.00418634	0.0043636	0.0043636	0.0043636	0.0043636
'2009-11-02'	5	34.2617	0.00766346	0.0147432	0.0147432	0.0200949	0.025709	0.0416618	0.0416618	0.0532559	0.0723739
'2009-11-02'	5	26.5276	0.0188679	0.0307431	0.0307431	0.0410442	0.0410442	0.0483217	0.0483217	0.0483217	0.0483217
'2009-11-02'	5	48.3326	0.00574228	0.0100496	0.0100496	0.0100496	0.0100496	0.0107657	0.0107657	0.0334389	0.0334389
'2009-11-02'	5	39.1193	0.00571487	0.00571487	0.00571487	0.00571487	0.0214887	0.0214887	0.0214887	0.0214887	0.0214887
'2009-11-02'	5	15.0153	0.0275637	0.222859	0.23592	0.23592	0.238412	0.238412	0.238412	0.238412	0.238412
'2009-11-02'	5	42.2274	0.0201974	0.0261754	0.0261754	0.0261754	0.0262019	0.0372837	0.0386651	0.0386651	0.0386651
'2009-11-05'	4.2	16.2681	0.00419047	0.00702768	0.00920723	0.00920723	0.00920723	0.00920723	0.00920723	0.00920723	0.00920723
'2009-11-05'	4.2	57.8321	0.000666456	0.000666456	0.000666456	0.000666456	0.00182438	0.00216608	0.00216608	0.00216608	0.00253416
'2009-11-05'	4.2	6.57485	0.0310103	0.0310103	0.0310103	0.0310103	0.0310103	0.0310103	0.0310103	0.0310103	0.0310103
'2009-11-05'	4.2	31.5557	0.00293167	0.00425265	0.0061529	0.0061529	0.00658211	0.00658211	0.00658211	0.00658211	0.00658211
'2009-11-05'	4.2	42.8069	0.00602283	0.00602283	0.00602283	0.00602283	0.00602283	0.00602283	0.00602283	0.00602283	0.00602283
'2009-11-05'	4.2	24.1629	0.00378713	0.00402713	0.0104794	0.0104794	0.0104794	0.0104794	0.0104794	0.0104794	0.0104794
'2009-11-05'	4.2	41.508	0.00308794	0.00308794	0.00308794	0.00308794	0.00308794	0.00308794	0.00308794	0.00308794	0.00350187
'2009-11-05'	4.2	25.6917	0.0040382	0.0040382	0.00846854	0.00846854	0.00846854	0.00846854	0.00846854	0.00846854	0.00846854
'2009-11-21'	4.3	43.2853	0.0042493	0.00464975	0.00464975	0.00464975	0.00464975	0.00717187	0.00717187	0.00717187	0.00717187
'2009-11-21'	4.3	42.2831	0.00434307	0.00538332	0.00552563	0.00552563	0.00552563	0.00552563	0.00552563	0.00552563	0.00917638
'2009-11-21'	4.3	22.5265	0.0142071	0.0142071	0.0142071	0.0142071	0.0142071	0.0142071	0.0142071	0.0142071	0.0142071
'2009-11-21'	4.3	45.8624	0.00438938	0.00438938	0.00438938	0.00438938	0.00479459	0.00479459	0.0050917	0.00584588	0.00684769
'2009-11-21'	4.3	54.2274	0.0013409	0.0013409	0.00159905	0.00159905	0.00159905	0.00183796	0.00239253	0.00239253	0.00294844
'2009-11-21'	4.3	37.6644	0.00814213	0.00814213	0.00814213	0.00881284	0.00881284	0.00881284	0.00881284	0.00881284	0.00881284
'2009-11-21'	4.3	36.0088	0.012383	0.012383	0.012383	0.012383	0.012383	0.012383	0.012383	0.012383	0.012383
'2009-11-21'	4.3	44.5233	0.00122946	0.00141472	0.00145381	0.00387477	0.00403104	0.00403104	0.00543381	0.00558841	0.00604954
'2009-11-21'	4.3	49.7159	0.000889266	0.000889266	0.00178539	0.00178539	0.00178539	0.00178539	0.00198472	0.00312577	0.00312577
'2009-11-21'	4.3	37.6644	0.0058207	0.0058207	0.0058207	0.0058207	0.0058207	0.00593591	0.00642917	0.00642917	0.00642917
'2009-11-21'	4.3	37.7087	0.00241601	0.00241601	0.00376217	0.00466428	0.00550622	0.00550622	0.00971937	0.0107894	0.0107894
'2009-11-21'	4.3	49.7159	0.00777682	0.00777682	0.00777682	0.00777682	0.00777682	0.00777682	0.00777682	0.00777682	0.0098106
'2009-11-21'	4.3	52.3276	0.00219113	0.00316384	0.00316384	0.00316384	0.00316384	0.00316384	0.00316384	0.00316384	0.00316384
'2009-11-21'	4.3	49.0347	0.00405565	0.00405565	0.00405565	0.00405565	0.00405565	0.00405565	0.00405565	0.00405565	0.00405565
'2009-11-21'	4.3	29.7717	0.00622	0.00622	0.00622	0.00753479	0.00753479	0.00753479	0.00753479	0.00753479	0.00753479
'2009-11-21'	4.3	38.6643	0.00611657	0.00611657	0.00611657	0.00611657	0.00611657	0.00611657	0.00611657	0.00611657	0.00611657
'2009-11-21'	4.3	36.0088	0.00494975	0.00494975	0.00686776	0.00686776	0.00740418	0.00740418	0.00740418	0.00740418	0.00740418
'2009-11-21'	4.3	43.2853	0.0119789	0.0119789	0.0119789	0.0119789	0.0119894	0.0119894	0.0165087	0.0165087	0.0165087
'2009-11-21'	4.3	36.0088	0.000920571	0.00237311	0.00239217	0.00239217	0.00248802	0.00310643	0.00310643	0.00366887	0.00366887
'2009-11-21'	4.3	46.1922	0.0183659	0.0183659	0.0197071	0.0202348	0.0202348	0.0202348	0.0202348	0.0202348	0.0310643
'2009-12-11'	4	15.3876	0.0101515	0.0715474	0.0715474	0.0715474	0.0715474	0.0715474	0.0715474	0.0715474	0.0715474
'2009-12-11'	4	35.9625	0.00237475	0.00268856	0.00268856	0.00507353	0.011922	0.0184899	0.036399	0.036399	0.036399
'2009-12-11'	4	43.0512	0.00179648	0.00318465	0.00395545	0.00395545	0.00395545	0.00395545	0.0051035	0.0051035	0.0070672
'2010-01-01'	4.6	34.4093	0.00469353	0.00788317	0.0542777	0.0552658	0.0552658	0.0552658	0.0552658	0.0552658	0.0552658
'2010-01-01'	4.6	56.9667	0.00229596	0.00229596	0.00304295	0.00304295	0.00304295	0.0085316	0.0085316	0.00889594	0.00991867
'2010-01-01'	4.6	25.227	0.0125646	0.0125646	0.0395778	0.0395778	0.0395778	0.0395778	0.0395778	0.0395778	0.0395778
'2010-01-01'	4.6	17.7699	0.102584	0.147041	0.174255	0.199309	0.199309	0.199309	0.199309	0.199309	0.199309
'2010-01-01'	4.6	46.4553	0.00379143	0.00451935	0.00451935	0.00451935	0.011941	0.011941	0.011941	0.011941	0.011941
'2010-01-01'	4.6	48.6961	0.00380743	0.00380743	0.00758682	0.00874156	0.0102851	0.0143163	0.0143163	0.0160698	0.0160698
'2010-01-24'	4.8	10.2741	0.0315486	0.0315486	0.0315486	0.0315486	0.0358028	0.0568492	0.0568492	0.0568492	0.0568492
'2010-01-24'	4.8	52.9947	0.0206541	0.0206541	0.0206541	0.0206541	0.0206541	0.0206541	0.0206541	0.0206541	0.0206541
'2010-01-24'	4.8	20.7426	0.0211959	0.0211959	0.0627087	0.0627087	0.068814	0.068814	0.068814	0.068814	0.068814
'2010-01-24'	4.8	50.4704	0.00865089	0.00865089	0.00865089	0.00865089	0.0108009	0.0383797	0.0383797	0.0423298	0.0423298
'2010-01-24'	4.8	40.6343	0.00879255	0.00879255	0.00879255	0.00879255	0.00879255	0.0200401	0.0200401	0.0200401	0.0200401
'2010-01-24'	4.8	57.1773	0.0164443	0.0164443	0.0164443	0.0164443	0.0164443	0.0164443	0.0164443	0.0164443	0.0164443
'2010-02-17'	4.2	42.5027	0.00336669	0.00336669	0.00336669	0.00373101	0.00550466	0.0126678	0.0126678	0.0126678	0.0126678
'2010-02-17'	4.2	29.0033	0.0028364	0.00352305	0.0050224	0.0107771	0.0107771	0.0107771	0.0107771	0.0107771	0.0107771
'2010-02-17'	4.2	21.3695	0.00248928	0.00248928	0.00248928	0.0130875	0.0130875	0.0130875	0.0130875	0.0130875	0.0130875
'2010-04-03'	4.1	42.4246	0.00345548	0.00388986	0.00388986	0.0138797	0.0138797	0.0138797	0.0138797	0.0138797	0.0138797
'2010-04-03'	4.1	26.8945	0.00963522	0.00963522	0.0443259	0.0443259	0.0443259	0.0443259	0.0443259	0.0443259	0.0443259
'2010-04-03'	4.1	44.9769	0.00149648	0.00254135	0.00262352	0.00314551	0.00507034	0.0330625	0.0441914	0.0441914	0.0441914
'2010-04-09'	4.1	58.8313	0.00116393	0.00116393	0.00116393	0.00116393	0.00180228	0.00191149	0.0022558	0.00261303	0.00261303
'2010-04-09'	4.1	45.387	0.00519659	0.00519659	0.00519659	0.079753	0.0808975	0.0808975	0.0808975	0.0808975	0.0808975
'2010-04-09'	4.1	31.2333	0.0125454	0.0125454	0.0125454	0.0125454	0.0125454	0.0125454	0.0125454	0.0125454	0.0125454
'2010-04-09'	4.1	45.387	0.00812745	0.00812745	0.00812745	0.00812745	0.00812745	0.00812745	0.00927991	0.0105315	0.0107145
'2010-04-09'	4.1	39.5105	0.00232484	0.00232484	0.0045012	0.00497931	0.00497931	0.00712022	0.00712022	0.00712022	0.0102489
'2010-04-09'	4.1	50.9736	0.00394047	0.00406101	0.00406101	0.00406101	0.00406101	0.00406101	0.00406101	0.00406101	0.00406101
'2010-04-09'	4.1	39.5105	0.00300787	0.00300787	0.00300787	0.00300787	0.00575013	0.00907914	0.0107648	0.0107648	0.0128644
'2010-04-09'	4.1	37.9342	0.0119847	0.0119847	0.0119847	0.0119847	0.0119847	0.0119847	0.0119847	0.0119847	0.0119847
'2010-04-09'	4.1	47.3363	0.00451962	0.00451962	0.00451962	0.00451962	0.00451962	0.00451962	0.00451962	0.00451962	0.00451962
'2010-04-09'	4.1	20.8741	0.00883696	0.00883696	0.00947831	0.00947831	0.00947831	0.00947831	0.00947831	0.00947831	0.00947831
'2010-04-09'	4.1	34.7811	0.00285485	0.00285485	0.00285485	0.00285485	0.00285485	0.00444724	0.00444724	0.00484793	0.00484793
'2010-04-09'	4.1	16.4329	0.0126033	0.0260278	0.0260278	0.0260278	0.0260278	0.0260278	0.0260278	0.0260278	0.0260278
'2010-04-09'	4.1	56.27	0.00208016	0.00294739	0.00302845	0.00302845	0.00302845	0.00302845	0.0034166	0.00531442	0.00531442
'2010-04-09'	4.1	56.27	0.00232031	0.00232031	0.00232031	0.00232031	0.00232031	0.00232031	0.0102319	0.0146193	0.0146193
'2010-04-15'	4.3	36.6651	0.00691867	0.00691867	0.00691867	0.0174536	0.0179297	0.0179297	0.0179297	0.0218669	0.0288731
'2010-04-15'	4.3	51.8422	0.00289654	0.00289654	0.00289654	0.00289654	0.0040968	0.00479707	0.00563393	0.00563393	0.00563393
'2010-04-15'	4.3	24.7194	0.00253237	0.00253237	0.00253237	0.00675977	0.0125886	0.0125886	0.0125886	0.0125886	0.0125886
'2010-04-15'	4.3	39.3106	0.0116558	0.0231123	0.0231123	0.0231123	0.0314728	0.0463484	0.0477634	0.0477634	0.0477634
'2010-06-01'	4.9	28.2628	0.00428447	0.0045824	0.00777015	0.110323	0.211817	0.211817	0.211817	0.211817	0.211817
'2010-06-01'	4.9	40.0785	0.00709548	0.0170107	0.0170107	0.0174166	0.0325004	0.0383662	0.0524354	0.0524354	0.0524354
'2010-06-01'	4.9	17.4418	0.0619733	0.0619733	0.0955452	0.0955452	0.0988539	0.0988539	0.0988539	0.146275	0.146275
'2010-06-01'	4.9	22.4064	0.00946585	0.00946585	0.0637774	0.0637774	0.0637774	0.0637774	0.0637774	0.0637774	0.0637774
'2010-06-05'	4.6	56.211	0.00219174	0.00219174	0.00219174	0.00219174	0.00219174	0.00219174	0.00717134	0.00717134	0.00717134
'2010-06-05'	4.6	31.8161	0.00707055	0.00707055	0.00707055	0.0176725	0.0178432	0.0178432	0.025592	0.025592	0.025592
'2010-06-05'	4.6	53.7741	0.00919699	0.00919699	0.00919699	0.00919699	0.00919699	0.00919699	0.0144753	0.0190418	0.0190418
'2010-06-05'	4.6	25.9182	0.0246821	0.0246821	0.0246821	0.0246821	0.0246821	0.0246821	0.0246821	0.0358553	0.0358553
'2010-06-05'	4.6	60.0093	0.00423006	0.00423006	0.00423006	0.00561572	0.00561572	0.00561572	0.00814523	0.00814523	0.00814523
'2010-06-05'	4.6	12.4338	0.0179148	0.0324007	0.0364595	0.0364595	0.0587026	0.0587026	0.0587026	0.0587026	0.0587026
'2010-06-10'	4.9	48.4509	0.00910139	0.00910139	0.0117009	0.0229319	0.0276485	0.0587173	0.0847498	0.0847498	0.0847498
'2010-06-10'	4.9	34.4091	0.0288961	0.0288961	0.0288961	0.0598407	0.0598407	0.0655072	0.0655072	0.0655072	0.0655072
'2010-06-10'	4.9	24.4362	0.0186874	0.0199084	0.0205027	0.0652198	0.084277	0.084277	0.084277	0.084277	0.084277
'2010-06-22'	4.4	15.6511	0.00880816	0.00880816	0.00880816	0.00880816	0.00880816	0.00880816	0.00986784	0.0142058	0.0142058
'2010-06-22'	4.4	11.0716	0.0156415	0.0156415	0.0156415	0.0156415	0.0156415	0.0156415	0.0156415	0.0156415	0.0156415
'2010-06-22'	4.4	18.657	0.0131829	0.0131829	0.0131829	0.0131829	0.0131829	0.0131829	0.0131829	0.0131829	0.0131829
'2010-06-22'	4.4	6.81164	0.00236817	0.00236817	0.00236817	0.00236817	0.00622581	0.00671305	0.00671305	0.00671305	0.00671305
'2010-06-22'	4.4	9.82777	0.020636	0.0310202	0.0310202	0.0310202	0.0310202	0.0310202	0.0310202	0.0310202	0.0310202
'2010-06-22'	4.4	13.148	0.0111373	0.0111373	0.0111373	0.0111373	0.0125126	0.0125126	0.0125126	0.0125126	0.0125126
'2010-06-22'	4.4	21.7701	0.0111375	0.0111375	0.0111375	0.0111375	0.0111375	0.0111375	0.0111375	0.0207902	0.0207902
'2010-06-22'	4.4	6.81164	0.0126168	0.0140769	0.0140769	0.0140769	0.014086	0.0206413	0.0206413	0.0206413	0.0219039
'2010-06-22'	4.4	19.9385	0.0290332	0.0290332	0.0290332	0.0290332	0.0290332	0.0290332	0.0290332	0.0290332	0.0290332
'2010-06-22'	4.4	38.1014	0.00300128	0.00300128	0.00300128	0.00300128	0.00319763	0.00319763	0.00319763	0.00319763	0.00319763
'2010-06-22'	4.4	26.2692	0.00394989	0.00394989	0.00394989	0.00449111	0.00449111	0.00449111	0.00449111	0.00449111	0.00714926
'2010-06-22'	4.4	35.2177	0.00337232	0.00337232	0.00472823	0.00540753	0.00540753	0.011357	0.011357	0.011357	0.011357
'2010-06-22'	4.4	11.1405	0.0064609	0.0064609	0.0064609	0.00680033	0.00680033	0.0105184	0.0105184	0.0105184	0.0105184
'2010-06-22'	4.4	31.5753	0.00310606	0.00310606	0.00310606	0.00310606	0.00310606	0.00310606	0.00310606	0.00310606	0.00419165
'2010-06-22'	4.4	27.705	0.0352434	0.0352434	0.0352434	0.0352434	0.0408837	0.0408837	0.0408837	0.0408837	0.0408837
'2010-06-22'	4.4	17.96	0.00214652	0.00214652	0.00214652	0.00214652	0.00251584	0.00319085	0.00319085	0.00440252	0.00440252
'2010-06-22'	4.4	9.82777	0.0231871	0.0231871	0.0231871	0.0231871	0.0231871	0.0231871	0.0231871	0.0231871	0.0231871
'2010-06-22'	4.4	32.8707	0.0216147	0.0216147	0.0216147	0.0216147	0.0247397	0.0330511	0.0330511	0.0380763	0.0380763
'2010-08-28'	4.9	58.7769	0.00569	0.00747361	0.0111368	0.0111368	0.0111368	0.0247882	0.0540417	0.0540417	0.0731672
'2010-08-28'	4.9	39.1457	0.00624142	0.00624142	0.00624142	0.00883726	0.148794	0.148794	0.148794	0.148794	0.148794
'2010-08-28'	4.9	42.0085	0.0168934	0.0178244	0.0178244	0.0178244	0.0200427	0.0469677	0.0793876	0.0793876	0.0793876
'2010-08-28'	4.9	32.7418	0.0146638	0.0159422	0.0159422	0.131066	0.131066	0.131066	0.131066	0.131066	0.131066
'2010-10-18'	4.7	16.7514	0.0116641	0.0962451	0.0962451	0.0962451	0.0962451	0.0962451	0.0962451	0.0962451	0.0962451
'2010-10-18'	4.7	29.3731	0.00202199	0.00202199	0.0199243	0.0199243	0.0199243	0.0199243	0.0199243	0.0199243	0.0199243
'2010-10-18'	4.7	21.0472	0.00666492	0.00904449	0.0304719	0.0345132	0.0345132	0.0345132	0.0345132	0.0345132	0.0345132
'2010-12-03'	4.3	41.7024	0.003477	0.003477	0.003477	0.003477	0.036605	0.036605	0.036605	0.036605	0.036605
'2010-12-03'	4.3	41.9128	0.00332628	0.00464227	0.00464227	0.00464227	0.00464227	0.0135314	0.0135314	0.0135314	0.0135314
'2010-12-03'	4.3	33.1066	0.00502891	0.00502891	0.00502891	0.0127073	0.0127073	0.0127073	0.0141871	0.019914	0.019914
'2011-01-01'	4.9	55.7779	0.0104163	0.0104163	0.0116224	0.0116224	0.0124841	0.0132277	0.0132277	0.0132277	0.0242563
'2011-01-01'	4.9	25.04	0.0161164	0.024134	0.0421507	0.0421507	0.0710125	0.0710125	0.0710125	0.113498	0.113498
'2011-01-01'	4.9	28.382	0.00445609	0.0271931	0.0271931	0.0324704	0.047728	0.106413	0.106413	0.106413	0.106413
'2011-01-01'	4.9	30.7726	0.0034436	0.00948086	0.0126253	0.0126253	0.0149553	0.0202806	0.0202806	0.0247867	0.0247867
'2011-01-01'	4.9	25.04	0.0103467	0.011658	0.0156005	0.0156005	0.0156005	0.0241628	0.031203	0.0459	0.0509276
'2011-01-01'	4.9	48.7505	0.00781166	0.00902969	0.011812	0.011812	0.0176924	0.0176924	0.0176924	0.0185079	0.0469124
'2011-01-01'	4.9	43.0625	0.00275273	0.00622068	0.00622079	0.00622079	0.00622079	0.00622079	0.0140884	0.0156873	0.0271682
'2011-01-01'	4.9	25.04	0.0121035	0.0121035	0.0379763	0.0379763	0.0776357	0.0776357	0.0776357	0.0776357	0.0776357
'2011-01-01'	4.9	41.7973	0.00423149	0.00664231	0.0121937	0.0130699	0.0130699	0.0141572	0.0273812	0.0273812	0.0273812
'2011-01-08'	4.1	31.7742	0.00221261	0.00221261	0.00355206	0.00355206	0.003948	0.00395944	0.00517172	0.00829091	0.0119471
'2011-01-08'	4.1	20.4475	0.00612359	0.00612359	0.00612359	0.0214834	0.0214834	0.0261541	0.0261541	0.0261541	0.0261541
'2011-01-08'	4.1	33.1376	0.00155865	0.00173947	0.00193904	0.00460967	0.00460967	0.00645252	0.00825929	0.00825929	0.00825929
'2011-01-16'	4.1	52.0748	0.0012122	0.0012122	0.0012122	0.00153669	0.00153669	0.00239785	0.00726771	0.00726771	0.00726771
'2011-01-16'	4.1	27.4195	0.00611904	0.00915824	0.0131756	0.0132691	0.0132691	0.0132691	0.0132691	0.0132691	0.0140572
'2011-01-16'	4.1	34.8698	0.00250512	0.00250512	0.00250512	0.0096139	0.0096139	0.0096139	0.0096139	0.0096139	0.0096139
'2011-01-16'	4.1	32.4517	0.00124438	0.00169431	0.00169431	0.00482253	0.00493238	0.00493238	0.00621117	0.00621117	0.00621117
'2011-01-16'	4.1	49.1935	0.000853331	0.000853331	0.000853331	0.00158575	0.00681763	0.00681763	0.00681763	0.00772165	0.00772165
'2011-02-12'	4.5	59.8754	0.00200392	0.00200392	0.00200392	0.00206351	0.00338127	0.00415131	0.00454665	0.00659319	0.00945617
'2011-02-12'	4.5	40.6526	0.00155804	0.00183254	0.00282876	0.00418846	0.0360591	0.0360591	0.0360591	0.0360591	0.0360591
'2011-02-12'	4.5	59.8754	0.00152012	0.00152012	0.00255106	0.00255106	0.00255106	0.00797612	0.0170541	0.0170541	0.02578
'2011-02-12'	4.5	43.865	0.00457729	0.00490666	0.00490666	0.00490666	0.00490666	0.00764101	0.0206322	0.0206322	0.0206322
'2011-02-12'	4.5	34.7376	0.00402297	0.00402297	0.00402297	0.0227506	0.0227506	0.0227506	0.0227506	0.0227506	0.0227506
'2011-02-12'	4.5	31.2237	0.00298946	0.0058533	0.0058533	0.010519	0.0244769	0.0244769	0.0244769	0.0293507	0.0293507
'2011-02-23'	4.2	23.6809	0.0147743	0.0214219	0.0214219	0.023554	0.023554	0.023554	0.023554	0.023554	0.023554
'2011-02-23'	4.2	54.8581	0.00122322	0.00133616	0.00137473	0.00137473	0.00137473	0.00170919	0.00287376	0.00335738	0.00502817
'2011-02-23'	4.2	50.3666	0.00169823	0.00280486	0.00280486	0.00280486	0.00403455	0.00515515	0.00533667	0.00533667	0.0077407
'2011-03-02'	4.9	41.5289	0.00111783	0.00111783	0.00178279	0.00287792	0.0048162	0.00488383	0.00813441	0.00813441	0.00813441
'2011-03-02'	4.9	42.754	0.00370887	0.00370887	0.00476231	0.00583276	0.019909	0.019909	0.019909	0.019909	0.019909
'2011-03-02'	4.9	31.4659	0.00938017	0.00938017	0.0127246	0.0181561	0.0181561	0.0181561	0.0181561	0.0181561	0.0181561
'2011-03-02'	4.9	35.8817	0.00402643	0.00402643	0.00402643	0.00492635	0.018573	0.018573	0.0223765	0.0223765	0.0223765
'2011-04-01'	4	58.6443	0.00180311	0.00204284	0.00204284	0.00204284	0.00204284	0.00512468	0.00512468	0.00512468	0.00512468
'2011-04-01'	4	25.3176	0.00502857	0.00596133	0.00852048	0.00852048	0.00872101	0.00872101	0.00872101	0.00872101	0.00872101
'2011-04-01'	4	31.1267	0.00179405	0.00179405	0.010108	0.0106961	0.0106961	0.0106961	0.0106961	0.0106961	0.0106961
'2011-04-01'	4	33.881	0.00262161	0.00262161	0.00262161	0.00262161	0.005755	0.005755	0.00706337	0.00706337	0.00773855
'2011-04-10'	5.4	52.9731	0.0124805	0.0124805	0.0145304	0.0181324	0.0181324	0.0572636	0.0635358	0.0635358	0.0635358
'2011-04-10'	5.4	19.1599	0.120153	0.150608	0.170981	0.173677	0.173677	0.184459	0.184459	0.184459	0.184459
'2011-04-10'	5.4	60.1346	0.00994454	0.0109589	0.0109589	0.0115616	0.0115616	0.0115616	0.0171276	0.0358875	0.0358875
'2011-04-10'	5.4	32.5951	0.0504267	0.0504267	0.0504267	0.141734	0.172105	0.172105	0.172105	0.172105	0.172105
'2011-04-10'	5.4	10.2207	0.109227	0.158431	0.158431	0.158431	0.158431	0.158431	0.170314	0.170314	0.170314
'2011-04-15'	4.5	31.8663	0.00385295	0.00385295	0.00385295	0.0186009	0.0420589	0.0420589	0.0420589	0.0420589	0.0420589
'2011-04-15'	4.5	32.3723	0.00620955	0.00691247	0.00903803	0.0229641	0.0229641	0.0229641	0.0229641	0.0229641	0.0229641
'2011-04-15'	4.5	38.9516	0.00692155	0.00692155	0.00700658	0.00895576	0.00895576	0.00895576	0.0115856	0.022835	0.0237397
'2011-04-15'	4.5	29.5288	0.00288771	0.00460641	0.00505289	0.128558	0.168438	0.168438	0.168438	0.168438	0.168438
'2011-04-15'	4.5	58.9864	0.00291682	0.00299797	0.00428225	0.00428225	0.00428225	0.00491953	0.0191176	0.0191176	0.0191176
'2011-05-06'	4.1	49.0529	0.00206663	0.00206663	0.00206663	0.00206663	0.00437389	0.00437389	0.00437389	0.00437389	0.00437389
'2011-05-06'	4.1	44.4509	0.00130209	0.00130209	0.00130209	0.00359979	0.00359979	0.00359979	0.00499527	0.00499527	0.00499527
'2011-05-06'	4.1	42.0636	0.00408704	0.00408704	0.00408704	0.00656363	0.00720832	0.00951379	0.00990708	0.00997804	0.00997804
'2011-05-06'	4.1	49.3842	0.00164576	0.00165512	0.00168205	0.00168205	0.00173295	0.00203773	0.00203773	0.00203773	0.00372456
'2011-05-15'	4.8	39.5509	0.00909256	0.00909256	0.00909256	0.00909256	0.0338804	0.0338804	0.0338804	0.0338804	0.0338804
'2011-05-15'	4.8	21.4946	0.0518737	0.0945636	0.0945636	0.0945636	0.0945636	0.0945636	0.0945636	0.0945636	0.0945636
'2011-05-15'	4.8	35.2419	0.00587772	0.00587772	0.00587772	0.0282061	0.0310087	0.0310087	0.0310087	0.0310087	0.0310087
'2011-05-23'	4.2	43.501	0.0142325	0.0142325	0.0142325	0.0142325	0.0267149	0.0267149	0.0267149	0.0267149	0.0267149
'2011-05-23'	4.2	52.8737	0.00173617	0.00224895	0.00301294	0.00301294	0.00301294	0.00301294	0.00301294	0.00544484	0.00544484
'2011-05-23'	4.2	38.8747	0.00396566	0.00396566	0.00396566	0.00745149	0.00745149	0.00745149	0.00745149	0.00745149	0.00745149
'2011-05-23'	4.2	43.501	0.0262867	0.0262867	0.0262867	0.0262867	0.0262867	0.0262867	0.0262867	0.0262867	0.0262867
'2011-05-31'	4.5	51.977	0.00244157	0.00293543	0.0040622	0.00478472	0.00478472	0.0253332	0.0253332	0.0253332	0.0361175
'2011-05-31'	4.5	28.9642	0.00670795	0.00670795	0.0296454	0.0296454	0.0296454	0.0315815	0.0336585	0.0336585	0.0336585
'2011-05-31'	4.5	32.3796	0.00195963	0.00196859	0.0197287	0.0197287	0.0197287	0.0308054	0.0308054	0.0308054	0.0308054
'2011-05-31'	4.5	41.958	0.00273586	0.00273586	0.00273586	0.00273586	0.0172765	0.0172765	0.0172765	0.0172765	0.0172765
'2011-06-05'	4.2	19.8281	0.0895054	0.0895054	0.0895054	0.0895054	0.0895054	0.0895054	0.0895054	0.0895054	0.0895054
'2011-06-05'	4.2	39.0502	0.00470847	0.00470847	0.00470847	0.0330441	0.0380015	0.0380015	0.0380015	0.0380015	0.0380015
'2011-06-05'	4.2	47.4429	0.000733188	0.000733188	0.00104266	0.00104266	0.00409611	0.00514769	0.00514769	0.00514769	0.00514769
'2011-06-05'	4.2	56.2299	0.00123676	0.00123676	0.00123676	0.00123676	0.00123676	0.00257611	0.00257611	0.00292999	0.00547861
'2011-06-05'	4.2	55.553	0.00645168	0.00645168	0.00645168	0.00645168	0.00645168	0.00645168	0.00645168	0.00645168	0.00645168
'2011-06-05'	4.2	50.8511	0.00280712	0.00280712	0.00290844	0.00290844	0.00290844	0.00403441	0.00558818	0.00558818	0.00558818
'2011-06-05'	4.2	52.9001	0.00645168	0.00645168	0.00645168	0.00645168	0.00645168	0.00645168	0.00645168	0.00645168	0.00645168
'2011-06-05'	4.2	31.5101	0.011245	0.011245	0.011245	0.011245	0.011245	0.011245	0.011245	0.011245	0.011245
'2011-08-02'	4.1	42.8673	0.00216693	0.00216693	0.00216693	0.00216693	0.00216693	0.00216693	0.00293148	0.00293148	0.00293148
'2011-08-02'	4.1	37.2679	0.00199544	0.00204976	0.00204976	0.00262289	0.00314767	0.00399238	0.00399238	0.00399238	0.00399238
'2011-08-02'	4.1	52.0484	0.000990407	0.000990407	0.000990407	0.00176946	0.00258996	0.00457442	0.00457442	0.00457442	0.00457442
'2011-08-09'	5.2	52.7405	0.008742	0.008742	0.0135733	0.0135733	0.0253213	0.145937	0.145937	0.151461	0.169474
'2011-08-09'	5.2	47.3287	0.00995021	0.00995021	0.00995021	0.00995021	0.0179823	0.139708	0.139708	0.139708	0.139708
'2011-08-09'	5.2	11	0.654059	0.84404	0.84404	0.84404	0.84404	0.84404	0.84404	0.84404	0.84404
'2011-08-09'	5.2	31.892	0.0395241	0.0395241	0.0503613	0.138313	0.138313	0.138313	0.138313	0.138313	0.138313
'2011-08-09'	5.2	45.818	0.07711	0.07711	0.104372	0.11445	0.118087	0.148597	0.148597	0.148597	0.148597
'2011-08-09'	5.2	32.0773	0.0111102	0.0115852	0.178598	0.199444	0.199444	0.199444	0.199444	0.199444	0.199444
'2011-08-09'	5.2	39.2705	0.0117719	0.0131088	0.0179555	0.0216158	0.0302173	0.0302173	0.0369138	0.0429999	0.047161
'2011-08-11'	5.8	53.3823	0.0037508	0.0037508	0.0066706	0.00843276	0.00843276	0.00889486	0.00889486	0.0143004	0.0207215
'2011-08-11'	5.8	41.7703	0.00632603	0.00819699	0.00819699	0.0133155	0.0278249	0.0278249	0.0578021	0.0581746	0.0581746
'2011-08-11'	5.8	41.9794	0.0224853	0.0224853	0.0548798	0.0548798	0.0579339	0.0805669	0.126716	0.164301	0.229213
'2011-08-11'	5.8	25.8654	0.0603693	0.0735453	0.135287	0.142914	0.142914	0.142914	0.233725	0.233725	0.233725
'2011-08-31'	4.3	34.3504	0.00300777	0.00300777	0.00300777	0.0171504	0.0171504	0.0171504	0.0171504	0.0171504	0.0171504
'2011-08-31'	4.3	15.8098	0.0136354	0.120604	0.120604	0.120604	0.120604	0.120604	0.120604	0.120604	0.120604
'2011-08-31'	4.3	15.0244	0.0779275	0.0779275	0.0779275	0.0779275	0.0779275	0.0779275	0.0779275	0.0779275	0.0779275
'2011-08-31'	4.3	13.5258	0.129172	0.221819	0.221819	0.221819	0.221819	0.221819	0.221819	0.221819	0.221819
'2011-09-04'	4.2	52.05	0.00324057	0.00396696	0.00609821	0.00609821	0.0206135	0.0206135	0.0206135	0.0206135	0.0206135
'2011-09-04'	4.2	47.1501	0.00593021	0.00894212	0.00894212	0.00894212	0.00894212	0.00894212	0.00894212	0.00894212	0.00894212
'2011-09-04'	4.2	42.9377	0.00518565	0.00518565	0.00518565	0.00687554	0.00687554	0.00687554	0.00687554	0.00687554	0.00687554
'2011-09-04'	4.2	41.8969	0.00330249	0.00330249	0.00330249	0.00330249	0.00822732	0.0119266	0.0129994	0.0129994	0.0129994
'2011-09-04'	4.2	33.1519	0.00810966	0.00810966	0.00810966	0.00810966	0.00810966	0.00810966	0.00810966	0.00952208	0.00952208
'2011-09-04'	4.2	54.2949	0.00186448	0.00186448	0.00186448	0.00186448	0.00186448	0.00189358	0.00189358	0.00189358	0.00189358
'2011-10-28'	4.3	54.0096	0.00114992	0.00163156	0.00166592	0.00166592	0.00166592	0.0026664	0.00588618	0.00588618	0.00588618
'2011-10-28'	4.3	30.0418	0.00556397	0.00556397	0.0102519	0.02303	0.0407751	0.0458916	0.0458916	0.0458916	0.0458916
'2011-10-28'	4.3	29.2638	0.00941145	0.00941145	0.00941145	0.00941145	0.00941145	0.00972076	0.00972076	0.00972076	0.00972076
'2011-10-28'	4.3	36.3316	0.00226271	0.00226271	0.00233637	0.00856984	0.00856984	0.0106948	0.0106948	0.0106948	0.0106948
'2011-11-01'	5.2	52.1955	0.00563503	0.00563503	0.00563503	0.00610485	0.00630933	0.00687717	0.00910257	0.0136309	0.0136309
'2011-11-01'	5.2	38.7425	0.0327249	0.0327249	0.0327249	0.0344347	0.0862977	0.0862977	0.0862977	0.0862977	0.0862977
'2011-11-01'	5.2	11.2035	0.1556	0.217043	0.217043	0.217043	0.217043	0.217043	0.217043	0.217043	0.217043
'2011-11-01'	5.2	29.681	0.0135833	0.0135833	0.0521886	0.0529599	0.0540867	0.0540867	0.0540867	0.0540867	0.0540867
'2011-11-01'	5.2	43.8692	0.00319968	0.00319968	0.00507674	0.00881809	0.00881809	0.0108082	0.0116601	0.0123429	0.0123429
'2011-12-06'	4	44.8998	0.00189577	0.00189577	0.00189577	0.00189577	0.00423779	0.00423779	0.00451374	0.00451374	0.00451374
'2011-12-06'	4	48.0295	0.00140012	0.00140012	0.00198407	0.00239412	0.00239412	0.00277217	0.00405547	0.00448674	0.00467772
'2011-12-06'	4	52.6185	0.00243155	0.00243155	0.00274448	0.00274448	0.00693964	0.00693964	0.00937526	0.00937526	0.00937526
'2011-12-12'	4.1	30.0834	0.000852267	0.00109726	0.00301554	0.00301554	0.00301554	0.00301554	0.00301554	0.00301554	0.00301554
'2011-12-12'	4.1	15.799	0.00764584	0.00764584	0.00764584	0.00764584	0.00764584	0.00764584	0.00764584	0.00764584	0.00764584
'2011-12-12'	4.1	26.7075	0.0019719	0.0019719	0.00400794	0.00400794	0.00400794	0.00400794	0.0070948	0.0070948	0.0070948
'2011-12-26'	4.7	62.9152	0.00148115	0.00148115	0.00148115	0.00148115	0.00216178	0.00341205	0.00341205	0.00341205	0.0079524
'2011-12-26'	4.7	37.0974	0.00474176	0.00658919	0.00658919	0.0417391	0.0417391	0.0417391	0.0417391	0.0417391	0.0417391
'2011-12-26'	4.7	56.683	0.0062849	0.0062849	0.0062849	0.0062849	0.0062849	0.0103933	0.0103933	0.0103933	0.0103933
'2011-12-26'	4.7	55.4186	0.0078474	0.00810526	0.0119866	0.0120193	0.0120193	0.0120193	0.0120193	0.0120193	0.0120193
'2011-12-26'	4.7	33.5936	0.00749887	0.00749887	0.0190743	0.0398106	0.0430624	0.0430624	0.0430624	0.0430624	0.0430624
'2011-12-26'	4.7	43.0715	0.00894168	0.00894168	0.00894168	0.0227044	0.0227044	0.0227044	0.0227044	0.0227044	0.0227044
'2011-12-26'	4.7	38.3198	0.00154459	0.00193336	0.00340344	0.0151506	0.0227582	0.0227582	0.0227582	0.0227582	0.0227582
'2012-01-03'	4	35.7818	0.00423361	0.00423361	0.00902804	0.0102161	0.0102161	0.0102161	0.0102161	0.0102161	0.0102161
'2012-01-03'	4	28.2552	0.0116336	0.0152636	0.0262429	0.0262429	0.0262429	0.0262429	0.0262429	0.0262429	0.0262429
'2012-01-03'	4	18.7201	0.104312	0.104312	0.104312	0.104312	0.104312	0.104312	0.104312	0.104312	0.104312
'2012-02-02'	4.2	14.3054	0.0217625	0.0575904	0.0575904	0.0575904	0.0575904	0.0575904	0.0575904	0.0575904	0.0575904
'2012-02-02'	4.2	16.6205	0.0106827	0.0106827	0.0106827	0.0106827	0.0106827	0.0106827	0.0106827	0.0106827	0.0106827
'2012-02-02'	4.2	29.289	0.00967253	0.00967253	0.0530935	0.0530935	0.0530935	0.0530935	0.0530935	0.0530935	0.0530935
'2012-03-05'	4.1	22.8673	0.00395121	0.00462987	0.0222098	0.0222098	0.0222098	0.0222098	0.0222098	0.0222098	0.0222098
'2012-03-05'	4.1	22.7859	0.00914761	0.00914761	0.00914761	0.00914761	0.00914761	0.00945239	0.00945239	0.00945239	0.00945239
'2012-03-05'	4.1	31.3431	0.00825436	0.00825436	0.0160487	0.0160487	0.0160487	0.0160487	0.0160487	0.0160487	0.0160487
'2012-04-05'	4.1	29.1348	0.0083141	0.0083141	0.0083141	0.0083141	0.0083141	0.0083141	0.0083141	0.0083141	0.0083141
'2012-04-05'	4.1	50.727	0.00130864	0.00200191	0.00208805	0.00208805	0.00208805	0.0026477	0.00286897	0.00330609	0.00353415
'2012-04-05'	4.1	41.6452	0.00136439	0.00136439	0.00136439	0.00136439	0.00395944	0.00395944	0.00395944	0.00395944	0.00395944
'2012-04-05'	4.1	57.4609	0.00614162	0.00614162	0.00614162	0.00614162	0.00614162	0.00614162	0.00614162	0.00614162	0.00614162
'2012-04-05'	4.1	54.1971	0.00205082	0.00205082	0.00205082	0.00244607	0.00244607	0.00244607	0.00244607	0.00244607	0.00249238
'2012-04-13'	4	26.9579	0.00262451	0.00262451	0.00262451	0.00378369	0.00382676	0.00382676	0.00382676	0.00382676	0.00382676
'2012-04-13'	4	27.482	0.00238595	0.00238595	0.00238595	0.00283552	0.00379746	0.00441541	0.00803976	0.00803976	0.00803976
'2012-04-13'	4	38.1667	0.00199027	0.00205493	0.00205493	0.00233087	0.00233087	0.00233087	0.00233087	0.00233087	0.00233087
'2012-04-13'	4	27.482	0.00484996	0.00484996	0.00839695	0.00839695	0.00839695	0.00839695	0.00839695	0.00839695	0.00839695
'2012-04-18'	4.2	21.8586	0.0171807	0.0171807	0.0171807	0.0171807	0.0171807	0.0171807	0.0171807	0.0171807	0.0171807
'2012-04-18'	4.2	36.1294	0.00591666	0.00649578	0.00649578	0.00649578	0.00649578	0.0140276	0.0141162	0.0141162	0.0176247
'2012-04-18'	4.2	26.6621	0.0114896	0.0114896	0.0114896	0.0139473	0.0259822	0.0299565	0.0299565	0.0299565	0.0299565
'2012-04-18'	4.1	24.531	0.00928504	0.00928504	0.0105091	0.01264	0.01264	0.01264	0.0181721	0.0184572	0.0224411
'2012-04-18'	4.1	35.4219	0.00210741	0.00415339	0.00550669	0.00550669	0.00645527	0.0134027	0.0134027	0.0134027	0.0134027
'2012-04-18'	4.1	27.9702	0.00404739	0.00404739	0.00477505	0.0109824	0.0198047	0.0198047	0.0198047	0.0198047	0.0198047
'2012-05-11'	4.9	16.9023	0.0483804	0.22034	0.22034	0.22034	0.22034	0.22034	0.22034	0.22034	0.22034
'2012-05-11'	4.9	47.5541	0.00467162	0.00467162	0.00467162	0.00564919	0.00564919	0.00778812	0.0160394	0.023784	0.0281937
'2012-05-11'	4.9	60.7071	0.00376613	0.00376613	0.00499978	0.00499978	0.00499978	0.00499978	0.0207029	0.0207029	0.0207029
'2012-05-11'	4.9	61.5867	0.00804334	0.00804334	0.00804334	0.00804334	0.00804334	0.00804334	0.00804334	0.011309	0.0119925
'2012-05-11'	4.9	57.464	0.00256668	0.00256668	0.00256668	0.00256668	0.00256668	0.00570695	0.00570695	0.00570695	0.00659063
'2012-05-11'	4.9	57.464	0.00325983	0.00325983	0.00325983	0.00437496	0.00437496	0.00516262	0.00516262	0.00870533	0.0126618
'2012-05-11'	4.9	54.3575	0.00429993	0.00434845	0.00548387	0.00548387	0.00548387	0.00548387	0.00548387	0.00548387	0.00548387
'2012-05-11'	4.9	52.5335	0.00739148	0.00739148	0.00739148	0.00739148	0.00741058	0.00741058	0.00741058	0.00741058	0.0110913
'2012-05-11'	4.9	54.9499	0.00531031	0.00531031	0.00531031	0.00531031	0.00689977	0.00689977	0.00689977	0.00828016	0.00828016
'2012-05-11'	4.9	61.8139	0.00155313	0.00185989	0.00185989	0.00185989	0.00185989	0.00185989	0.00185989	0.00543696	0.00633283
'2012-05-27'	4	49.2239	0.000995124	0.000995124	0.000995124	0.000995124	0.0021134	0.00357321	0.00357321	0.00357321	0.00357321
'2012-05-27'	4	42.0688	0.000895311	0.000895311	0.000909094	0.00169925	0.00194841	0.00194841	0.00194841	0.00194841	0.00194841
'2012-05-27'	4	34.2574	0.00324043	0.00336893	0.00815605	0.00815605	0.00815605	0.00815605	0.00815605	0.00815605	0.00815605
'2012-05-27'	4	24.783	0.0052528	0.0052528	0.0052528	0.0052528	0.00645486	0.00645486	0.00645486	0.00645486	0.00645486
'2012-05-27'	4	27.9422	0.00350862	0.00463055	0.0111346	0.0111346	0.0111346	0.0111346	0.0111346	0.0111346	0.0111346
'2012-05-28'	4.7	62.6389	0.00275709	0.00275709	0.00275709	0.00275709	0.00275709	0.00275709	0.00275709	0.00757076	0.00757076
'2012-05-28'	4.7	54.9075	0.00522982	0.00522982	0.00522982	0.00522982	0.00522982	0.0104991	0.0104991	0.0104991	0.0104991
'2012-05-28'	4.7	35.1596	0.012526	0.012526	0.012526	0.0190151	0.0190151	0.0190151	0.0190151	0.0190151	0.0190151
'2012-05-28'	4.7	41.7325	0.00869144	0.00905955	0.00909972	0.0366443	0.0366443	0.0366443	0.0366443	0.0366443	0.0366443
'2012-05-28'	4.7	51.7324	0.00643894	0.00643894	0.0065778	0.0065778	0.00929949	0.0107826	0.0107826	0.0107826	0.0108822
'2012-05-28'	4.7	61.4021	0.00610622	0.00780159	0.00780159	0.00780159	0.00780159	0.00780159	0.00780159	0.00780159	0.00780159
'2012-05-28'	4.7	29.4752	0.00741687	0.00741687	0.0241154	0.0241154	0.0241154	0.0241154	0.0241154	0.0241154	0.0241154
'2012-06-11'	4.4	40.0467	0.00632532	0.00632532	0.00811467	0.00816145	0.00816145	0.00816145	0.00816145	0.00816145	0.00816145
'2012-06-11'	4.4	37.3018	0.00374809	0.00385868	0.0119957	0.0119957	0.0119957	0.0119957	0.0119957	0.0119957	0.0119957
'2012-06-11'	4.4	43.5258	0.00352839	0.00352839	0.00352839	0.00355756	0.0104323	0.0104323	0.0104323	0.0104323	0.0104323
'2012-06-11'	4.4	31.3303	0.00181426	0.0116833	0.0121932	0.0121932	0.0121932	0.0121932	0.0121932	0.0121932	0.0121932
'2012-06-15'	5.3	54.7521	0.00785298	0.00785298	0.00785298	0.00785298	0.00785988	0.0165687	0.0165687	0.0165687	0.018613
'2012-06-15'	5.3	42.8532	0.0207125	0.0207125	0.0207125	0.0207125	0.0217368	0.0223112	0.02276	0.02276	0.0320899
'2012-06-15'	5.3	37.8333	0.0463952	0.0463952	0.0463952	0.0463952	0.0463952	0.0463952	0.0818481	0.127006	0.127006
'2012-06-18'	4	24.8351	0.00774119	0.00774119	0.0086781	0.0104541	0.0104541	0.0104541	0.0104541	0.0104541	0.0104541
'2012-06-18'	4	58.2964	0.00272625	0.00272625	0.00272625	0.00272625	0.00272625	0.00272625	0.00272625	0.00272625	0.00272625
'2012-06-18'	4	35.3065	0.00376244	0.00376244	0.00376244	0.00376244	0.00376244	0.00376244	0.00376244	0.00376244	0.00376244
'2012-06-18'	4	6.18381	0.00219697	0.00642736	0.00642736	0.00642736	0.00642736	0.00642736	0.00642736	0.00642736	0.00642736
'2012-06-18'	4	7.21424	0.00157227	0.00241376	0.00507689	0.00507689	0.00507689	0.00507689	0.00507689	0.00507689	0.00507689
'2012-06-18'	4	50.3208	0.00230295	0.00230295	0.00279564	0.00300973	0.00300973	0.00306406	0.00306406	0.00725226	0.00725226
'2012-06-18'	4	40.6082	0.000773206	0.000773206	0.000773206	0.000794272	0.00168709	0.00222034	0.00222034	0.00259069	0.00263473
'2012-06-18'	4	24.1256	0.0106345	0.0106345	0.0106345	0.0106345	0.0106345	0.0106345	0.0106345	0.0106345	0.0106345
'2012-06-18'	4	11.6995	0.00230008	0.00325161	0.00619545	0.00619545	0.00684325	0.00684845	0.00684845	0.00684845	0.00684845
'2012-06-18'	4	27.5018	0.00430847	0.00430847	0.00430847	0.00430847	0.00430847	0.00430847	0.00430847	0.00430847	0.00430847
'2012-06-18'	4	21.2788	0.00409344	0.00409344	0.0141512	0.0141512	0.0141512	0.0141512	0.0141512	0.0141512	0.0141512
'2012-06-18'	4	48.9398	0.00163046	0.00163046	0.00163046	0.00163046	0.00201207	0.00464528	0.00464528	0.00464528	0.00464528
'2012-06-18'	4	50.3208	0.00224192	0.00224192	0.00224192	0.00224192	0.00224192	0.00246836	0.00290364	0.00429517	0.00814374
'2012-06-18'	4	39.7436	0.0125445	0.0125445	0.0125445	0.0125445	0.0125445	0.0125445	0.0125445	0.0125445	0.0125445
'2012-06-18'	4	22.7782	0.00619289	0.00619289	0.00619289	0.00619289	0.00619289	0.00619289	0.00619289	0.00619289	0.00619289
'2012-06-18'	4	14.149	0.00357606	0.00449215	0.00449215	0.00449215	0.00449215	0.00449215	0.00449215	0.00449215	0.00449215
'2012-06-18'	4	45.7175	0.00313454	0.00313454	0.00313454	0.00313454	0.00313454	0.00468776	0.00579488	0.00579488	0.00579488
'2012-06-18'	4	43.9433	0.00277731	0.00466233	0.00528867	0.0053953	0.0053953	0.0053953	0.0053953	0.00613193	0.00729542
'2012-06-18'	4	51.5216	0.00187605	0.00187605	0.00187605	0.00187605	0.00187605	0.00212331	0.00212331	0.00482768	0.00482768
'2012-06-18'	4	26.7308	0.00154427	0.00154427	0.00154427	0.00175209	0.00208329	0.00290894	0.0042852	0.00511881	0.0062438
'2012-06-18'	4	31.5877	0.00281236	0.00281236	0.00281236	0.00281236	0.00281236	0.00281236	0.00416677	0.00507267	0.00507267
'2012-06-18'	4	26.7308	0.00192222	0.00192222	0.00192222	0.00258951	0.00258951	0.00258951	0.00338456	0.00379518	0.00485109
'2012-06-18'	4	35.3065	0.00368483	0.00368483	0.00368483	0.00368483	0.00368483	0.00368483	0.00368483	0.00368483	0.00368483
'2012-06-18'	4	31.2628	0.000721741	0.000721741	0.000721741	0.000721741	0.000721741	0.00300521	0.00300521	0.00406957	0.00406957
'2012-06-18'	4	57.2653	0.00459485	0.00459485	0.00459485	0.00459485	0.00459485	0.00459485	0.00459485	0.00459485	0.00459485
'2012-06-18'	4	17.6191	0.00199933	0.00332463	0.00497285	0.00497285	0.00497285	0.00497285	0.00497285	0.00497285	0.00497285
'2012-06-18'	4	46.1279	0.00165678	0.00165678	0.00177629	0.00338778	0.00338778	0.00338778	0.00338778	0.00338778	0.00338778
'2012-06-18'	4	27.5018	0.000990122	0.000990122	0.00140612	0.00157404	0.00172193	0.00222181	0.00222181	0.00222181	0.00222181
'2012-06-18'	4	22.1842	0.00368242	0.00586063	0.00955339	0.00955339	0.00955339	0.00955339	0.00955339	0.00955339	0.00955339
'2012-06-18'	4	35.3494	0.00806786	0.00806786	0.00806786	0.0134322	0.0134322	0.0134322	0.0134322	0.0134322	0.0134322
'2012-06-18'	4	44.8543	0.00116395	0.00124836	0.00124836	0.00169672	0.00377857	0.00530828	0.00530828	0.00530828	0.00530828
'2012-06-18'	4	22.1842	0.00239868	0.00239868	0.00239868	0.00239868	0.00290917	0.00385634	0.00486042	0.00575224	0.00646875
'2012-06-18'	4	24.1256	0.00306303	0.00306303	0.0037813	0.0037813	0.00655996	0.00655996	0.00655996	0.00655996	0.00655996
'2012-06-18'	4	14.5619	0.00339045	0.00359243	0.0044269	0.0044269	0.0044269	0.00536483	0.00780426	0.00789763	0.00789763
'2012-06-18'	4	46.6499	0.00233529	0.00233529	0.00233529	0.00233529	0.00233529	0.00233529	0.00233529	0.00233529	0.00241057
'2012-06-18'	4	52.1213	0.00237457	0.00256561	0.00256561	0.00256561	0.00256561	0.00358082	0.00370704	0.00370704	0.00370704
'2012-06-18'	4	46.5481	0.000981414	0.00110558	0.00110558	0.00124582	0.00206997	0.00460369	0.00479451	0.00479451	0.00479451
'2012-06-18'	4	24.8351	0.00521527	0.00521527	0.00521527	0.00533805	0.00617679	0.00617679	0.00617679	0.00617679	0.00617679
'2012-06-24'	5.7	23.4395	0.0433172	0.0466775	0.0971443	0.252743	0.35667	0.444886	0.444886	0.444886	0.444886
'2012-06-24'	5.7	37.7731	0.00871338	0.0277128	0.0353929	0.0353929	0.0773268	0.0785643	0.101926	0.158045	0.256847
'2012-06-24'	5.7	48.1367	0.00990774	0.0134071	0.0260733	0.02618	0.02618	0.02618	0.0357464	0.0394701	0.0422348
'2012-07-02'	4	50.0233	0.00322041	0.00322041	0.00322041	0.00322041	0.00322041	0.00427538	0.00456988	0.00456988	0.00456988
'2012-07-02'	4	29.9022	0.00429198	0.00663731	0.0133659	0.0133659	0.0133659	0.0133659	0.0133659	0.0133659	0.0133659
'2012-07-02'	4	22.3604	0.00300625	0.0089999	0.0089999	0.0089999	0.0089999	0.0089999	0.0089999	0.0089999	0.0089999
'2012-07-02'	4	28.2016	0.00359627	0.00653884	0.0186934	0.0186934	0.0186934	0.0186934	0.0186934	0.0186934	0.0186934
'2012-07-02'	4	50.4911	0.00356871	0.00404949	0.00405803	0.00405803	0.00405803	0.00428841	0.00428841	0.00428841	0.00428841
'2012-07-02'	4	28.6196	0.0030336	0.0030336	0.00417326	0.00417952	0.00417952	0.00417952	0.00417952	0.00417952	0.00417952
'2012-07-02'	4	31.4331	0.00415238	0.00415238	0.00415238	0.00418266	0.00418266	0.00418266	0.00418266	0.00418266	0.00537062
'2012-07-18'	4.2	30.5397	0.00149727	0.0023024	0.00786223	0.0127677	0.0127677	0.0127677	0.0128695	0.0128695	0.0128695
'2012-07-18'	4.2	17.1106	0.00906008	0.00906008	0.0109115	0.0160046	0.0160752	0.0160752	0.0160752	0.0160752	0.0160752
'2012-07-18'	4.2	13.9241	0.108941	0.108941	0.108941	0.108941	0.108941	0.108941	0.108941	0.108941	0.108941
'2012-07-18'	4.2	37.6012	0.00154723	0.00171292	0.00171292	0.00244228	0.00271933	0.00271933	0.00271933	0.00271933	0.00271933
'2012-07-20'	4.9	41.0035	0.01119	0.0112549	0.0112549	0.0158246	0.0158246	0.0215245	0.0215493	0.0219877	0.0327993
'2012-07-20'	4.9	43.6283	0.0100288	0.0100288	0.0100288	0.0100288	0.0100288	0.0100288	0.0100288	0.0100288	0.0100288
'2012-07-20'	4.9	55.6379	0.00729623	0.0127605	0.0202537	0.0202537	0.0214031	0.0225753	0.0225753	0.0225753	0.0225753
'2012-07-30'	4.2	34.3875	0.00678589	0.00678589	0.00678589	0.018038	0.0266862	0.0310944	0.0310944	0.0310944	0.0310944
'2012-07-30'	4.2	16.5489	0.0324854	0.0528977	0.0528977	0.0528977	0.0528977	0.0528977	0.0528977	0.0528977	0.0528977
'2012-07-30'	4.2	18.3976	0.00656404	0.00656404	0.0283382	0.0283382	0.0283382	0.0283382	0.0283382	0.0283382	0.0283382
'2012-07-30'	4.2	16.0235	0.00707106	0.0115779	0.0274213	0.0274213	0.0274213	0.0274213	0.0274213	0.0274213	0.0274213
'2012-07-30'	4.2	35.4588	0.00262243	0.00262243	0.00304165	0.00429276	0.00449074	0.0050543	0.0050543	0.0050543	0.0050543
'2012-07-30'	4.2	10.4013	0.0571958	0.0571958	0.0571958	0.0571958	0.0571958	0.0571958	0.0571958	0.0571958	0.0571958
'2012-07-30'	4.2	49.2096	0.00325631	0.00456336	0.00474466	0.004806	0.00812055	0.00812055	0.0173534	0.0257736	0.0284751
'2012-07-30'	4.2	40.0595	0.00188275	0.00188275	0.00188275	0.00226738	0.013828	0.022602	0.022602	0.022602	0.022602
'2012-08-01'	4.8	37.2229	0.0104487	0.0135513	0.0135513	0.0135513	0.0177362	0.0177362	0.0177362	0.0177362	0.0177362
'2012-08-01'	4.8	59.2179	0.00769206	0.00769206	0.00769206	0.00769206	0.00769206	0.00769206	0.00769206	0.00878575	0.0142846
'2012-08-01'	4.8	53.5114	0.00395211	0.00395211	0.00395211	0.00395211	0.00395211	0.0142678	0.0235854	0.0235854	0.0235854
'2012-08-01'	4.8	41.765	0.0143044	0.0143044	0.0143044	0.0143044	0.0359018	0.106511	0.106511	0.106511	0.106511
'2012-08-01'	4.8	34.0028	0.016453	0.016453	0.016453	0.0373607	0.0373607	0.0404559	0.0404559	0.0404559	0.0404559
'2012-08-01'	4.8	57.534	0.0130143	0.0130143	0.0130143	0.0139617	0.0139617	0.0139617	0.0205443	0.0568093	0.0867642
'2012-08-01'	4.8	67.9659	0.00141867	0.00183127	0.00207197	0.00207197	0.00252287	0.00343285	0.00386125	0.00758031	0.0109282
'2012-08-01'	4.8	41.1978	0.00676242	0.00676242	0.00902717	0.00902717	0.0186593	0.0320717	0.0320717	0.0320717	0.0320717
'2012-08-01'	4.8	66.963	0.00933853	0.00933853	0.00933853	0.00933853	0.00933853	0.00933853	0.00933853	0.0125447	0.0309203
'2012-08-07'	4.4	53.1379	0.00687716	0.00687716	0.00687716	0.00687716	0.00687716	0.00687716	0.00687716	0.00687716	0.00687716
'2012-08-07'	4.4	34.7516	0.00337868	0.00346643	0.00677598	0.00677598	0.00677598	0.00677598	0.00677598	0.00677598	0.00677598
'2012-08-07'	4.4	48.11	0.00287973	0.00287973	0.00843225	0.00843225	0.00843225	0.00843225	0.00843225	0.00843225	0.00843225
'2012-08-07'	4.4	31.4679	0.0107763	0.0107763	0.0107763	0.0107763	0.0144747	0.0216795	0.0216795	0.0216795	0.0216795
'2012-08-07'	4.4	40.62	0.00324964	0.00324964	0.00657214	0.00657214	0.00657214	0.00657214	0.00657214	0.00657214	0.00725324
'2012-08-07'	4.4	59.8358	0.00191914	0.00385825	0.00726166	0.00726166	0.00726166	0.00726166	0.00726166	0.00726166	0.00726166
'2012-08-26'	4	17.4857	0.00307705	0.00307705	0.00483589	0.0100135	0.0100135	0.0100135	0.0100135	0.0100135	0.0100135
'2012-08-26'	4	16.4765	0.00497786	0.00828218	0.00828218	0.00828218	0.00828218	0.00828218	0.00828218	0.00828218	0.00828218
'2012-08-26'	4	18.6381	0.0100127	0.0167481	0.0171361	0.0205618	0.0205618	0.0205618	0.0205618	0.0205618	0.0205618
'2012-08-26'	4	15.1586	0.00499734	0.00499734	0.00499734	0.00558496	0.00558496	0.00558496	0.00558496	0.00558496	0.00558496
'2012-08-26'	4	29.3269	0.0019488	0.002589	0.002589	0.00428588	0.00428588	0.00428588	0.00428588	0.00428588	0.00428588
'2012-08-26'	4	9.8837	0.0111817	0.0111817	0.0111817	0.0111817	0.0111817	0.0111817	0.0111817	0.0111817	0.0111817
'2012-09-07'	5.7	26.2665	0.0381297	0.0381297	0.0454776	0.133943	0.211029	0.211029	0.318327	0.318327	0.318327
'2012-09-07'	5.7	56.3328	0.00713494	0.00908538	0.00908538	0.00908538	0.0215758	0.0376384	0.0376384	0.0376384	0.0376384
'2012-09-07'	5.7	45.9834	0.0124994	0.0124994	0.0124994	0.0355862	0.0424776	0.0493562	0.0493562	0.0892174	0.102846
'2012-09-07'	5.7	52.2179	0.00356793	0.00810649	0.00827818	0.00827818	0.00827818	0.0120152	0.0198638	0.0394022	0.0394022
'2012-09-07'	5.7	52.2179	0.00481919	0.00830574	0.00830574	0.0118103	0.0160109	0.0170015	0.0266303	0.0266303	0.0331893
'2012-09-07'	5.7	17.4613	0.301139	0.354703	0.5092	0.785283	0.785283	0.785283	0.785283	0.785283	0.785283
'2012-09-07'	5.7	40.4202	0.00445518	0.0054161	0.00677095	0.00862446	0.0217606	0.0376268	0.0376268	0.0433003	0.0433003
'2012-09-07'	5.7	52.7139	0.0165233	0.0165233	0.0188682	0.0379252	0.0387768	0.0387768	0.0387768	0.0387768	0.0387768
'2012-09-07'	5.7	24.0211	0.0299848	0.0362561	0.0659685	0.100946	0.152594	0.155187	0.155187	0.203965	0.203965
'2012-09-07'	5.7	38.2381	0.00587746	0.0091566	0.0091566	0.023129	0.0295326	0.0295326	0.0461035	0.0513366	0.0720052
'2012-09-07'	4.4	19.1745	0.00214827	0.0022216	0.0177282	0.0178641	0.0178641	0.0178641	0.0178641	0.0178641	0.0178641
'2012-09-07'	4.4	59.5081	0.00147296	0.00147296	0.00185704	0.00217057	0.00217057	0.00392743	0.00392743	0.00392743	0.00436957
'2012-09-07'	4.4	9.24903	0.022089	0.022089	0.022089	0.022089	0.022089	0.022089	0.022089	0.022089	0.022089
'2012-09-07'	4.4	22.6466	0.00452993	0.00593003	0.00675338	0.0326108	0.0326108	0.0326108	0.0326108	0.0326108	0.0326108
'2012-09-07'	4.4	44.9463	0.00280845	0.00451044	0.00459835	0.00459835	0.00459835	0.00459835	0.00459835	0.00459835	0.00459835
'2012-09-07'	5.6	24.5625	0.0204877	0.0272896	0.135796	0.173504	0.173504	0.173504	0.173504	0.173504	0.173504
'2012-09-07'	5.6	51.0761	0.00560959	0.00560959	0.00645435	0.0124907	0.0175252	0.0175252	0.0219254	0.0219254	0.0219254
'2012-09-07'	5.6	42.2673	0.00642767	0.00828725	0.026498	0.0288012	0.0288012	0.0288012	0.0288012	0.0523827	0.0610377
'2012-09-07'	5.6	59.9347	0.0101579	0.0128755	0.0128755	0.0182703	0.0182703	0.0792648	0.0839338	0.0839338	0.0839338
'2012-09-07'	5.6	59.9347	0.0141618	0.0152496	0.0152496	0.0234489	0.0234489	0.0571135	0.193435	0.193435	0.193435
'2012-09-07'	5.6	14.9985	0.240553	0.240553	0.350294	0.350294	0.350294	0.350294	0.350294	0.350294	0.350294
'2012-09-07'	5.6	44.8654	0.00483759	0.00519504	0.00519504	0.0153296	0.0473352	0.068141	0.068141	0.068141	0.068141
'2012-09-07'	5.6	51.7714	0.00586586	0.007874	0.0292253	0.0308062	0.0393038	0.0406954	0.0406954	0.0406954	0.0406954
'2012-09-07'	5.6	26.9481	0.0253666	0.0308356	0.0308356	0.678764	0.678764	0.678764	0.678764	0.678764	0.678764
'2012-09-07'	4.4	53.031	0.000631698	0.00112583	0.00112583	0.00154155	0.00456447	0.00456447	0.00456447	0.00649186	0.00701888
'2012-09-07'	4.4	15.5084	0.0121624	0.0207617	0.0207617	0.0207617	0.0207617	0.0207617	0.0207617	0.0207617	0.0207617
'2012-09-07'	4.4	42.4595	0.00176732	0.00176732	0.00176732	0.00176732	0.0146462	0.0194681	0.0194681	0.0194681	0.0194681
'2012-09-07'	4.4	25.0827	0.00309888	0.00309888	0.0531321	0.0579627	0.0579627	0.0579627	0.0579627	0.0579627	0.0579627
'2012-10-08'	4.2	51.023	0.00296604	0.00296604	0.00296604	0.00296604	0.00296604	0.00331794	0.00331794	0.0044544	0.00527327
'2012-10-08'	4.2	49.597	0.00592412	0.00592412	0.00592412	0.00592412	0.00592412	0.00681013	0.00681013	0.00681013	0.00681013
'2012-10-08'	4.2	38.2174	0.00161366	0.00161366	0.00384361	0.00428294	0.00565979	0.00565979	0.00565979	0.00565979	0.00565979
'2012-10-08'	4.2	31.5534	0.0011441	0.0011441	0.00279042	0.00352431	0.00352431	0.00352431	0.00352431	0.00352431	0.00352431
'2012-10-08'	4.2	29.4139	0.00224236	0.00696231	0.00696231	0.00903367	0.00903367	0.00903367	0.00903367	0.00903367	0.00903367
'2012-10-19'	4.1	39.3069	0.00319761	0.00319761	0.00319761	0.00726905	0.00726905	0.00726905	0.00726905	0.00726905	0.00726905
'2012-10-19'	4.1	47.9799	0.00107642	0.00107642	0.00107642	0.00107642	0.00371514	0.00371514	0.00371514	0.00371514	0.00371514
'2012-10-19'	4.1	47.9799	0.00106691	0.00106691	0.00106691	0.00106691	0.00457515	0.00457515	0.00457515	0.00457515	0.00457515
'2012-10-19'	4.1	63.9626	0.000861393	0.000861393	0.000861393	0.000861393	0.000861393	0.000861393	0.0078047	0.0078047	0.0078047
'2012-10-19'	4.1	26.6385	0.0103156	0.0103156	0.0103156	0.0103156	0.0103156	0.0103156	0.0103156	0.0103156	0.0103156
'2012-10-19'	4.1	26.6385	0.00769391	0.00769391	0.00769391	0.00769391	0.00769391	0.00769391	0.00769391	0.00897363	0.00897363
'2012-10-19'	4.1	27.1439	0.0111949	0.0181031	0.0213123	0.0213123	0.0213123	0.0213123	0.0213123	0.0213123	0.0213123
'2012-10-19'	4.1	57.4226	0.00147795	0.001483	0.001483	0.001483	0.001483	0.001483	0.00251705	0.00251705	0.00251705
'2012-10-19'	4.1	57.8761	0.00110454	0.00110454	0.00110454	0.00110454	0.00110454	0.00229544	0.00291659	0.00291659	0.00393371
'2012-10-19'	4.1	33.1118	0.00583701	0.00583701	0.00583701	0.0071626	0.0071626	0.0071626	0.0071626	0.0071626	0.0071626
'2012-10-19'	4.1	57.4423	0.00267001	0.00267001	0.00267001	0.00267001	0.00267001	0.00267001	0.00501248	0.00501248	0.00501248
'2012-10-19'	4.1	37.4569	0.00304596	0.00304596	0.00304596	0.00304596	0.00529166	0.00529166	0.00529166	0.00529166	0.00529166
'2012-10-19'	4.1	34.9746	0.0017158	0.0017158	0.00203582	0.00570758	0.00570758	0.00570758	0.00570758	0.00570758	0.00570758
'2012-11-14'	4.2	19.613	0.00399479	0.00940533	0.0101169	0.0101169	0.0108767	0.0108767	0.0108767	0.0108767	0.0108767
'2012-11-14'	4.2	38.7312	0.00835171	0.00835171	0.00835171	0.00938997	0.0140679	0.0140679	0.0140679	0.0140679	0.0140679
'2012-11-14'	4.2	40.9542	0.00124489	0.00124489	0.00124489	0.00124489	0.00549359	0.00549359	0.00549359	0.00549359	0.00549359
'2012-11-14'	4.2	43.7892	0.00289444	0.00289444	0.00289444	0.00414645	0.00709742	0.00709742	0.00709742	0.00709742	0.00709742
'2012-11-20'	4.6	56.4247	0.00292848	0.00323611	0.00756662	0.00756662	0.00756662	0.00756662	0.00885958	0.00902331	0.0194466
'2012-11-20'	4.6	36.7948	0.0040016	0.0040016	0.00737444	0.00737444	0.00802944	0.00802944	0.0116953	0.0116953	0.0116953
'2012-11-20'	4.6	30.7002	0.0206438	0.0206438	0.0206438	0.0206438	0.0206438	0.0206438	0.0206438	0.0206438	0.0206438
'2012-11-20'	4.6	30.6301	0.0114542	0.0114542	0.0114542	0.0114542	0.0114542	0.0114542	0.0114542	0.0114542	0.0114542
'2012-11-20'	4.6	28.384	0.0129856	0.0129856	0.0129856	0.0129856	0.0129856	0.0129856	0.0129856	0.0129856	0.0129856
'2012-11-20'	4.6	29.1585	0.0178899	0.0178899	0.0219111	0.0219111	0.0219111	0.0219111	0.0219111	0.0219111	0.0219111
'2012-11-20'	4.6	39.0734	0.026387	0.026387	0.026387	0.026387	0.026387	0.026387	0.026387	0.026387	0.026387
'2012-11-20'	4.6	38.6072	0.00453966	0.00453966	0.00453966	0.00453966	0.00453966	0.00502737	0.00502737	0.00502737	0.00502737
'2012-11-20'	4.6	25.4982	0.0199399	0.0203172	0.0244247	0.0244247	0.0244247	0.0244247	0.0244247	0.0244247	0.0244247
'2012-11-20'	4.6	42.5116	0.00488156	0.00488156	0.00488156	0.00488156	0.00691933	0.00808765	0.0100056	0.0128565	0.0128565
'2012-11-20'	4.6	38.6072	0.00710119	0.00710119	0.00866361	0.00866361	0.00866361	0.0141667	0.0141667	0.0141667	0.0156097
'2012-11-20'	4.6	36.3931	0.0569647	0.0569647	0.0569647	0.0569647	0.0569647	0.0569647	0.0569647	0.0569647	0.0569647
'2012-11-20'	4.6	46.3964	0.00198438	0.00198438	0.00387198	0.00387198	0.00387198	0.0051591	0.00982339	0.00982339	0.00982339
'2012-11-20'	4.6	56.2743	0.00112836	0.00112836	0.00130683	0.00151643	0.00273352	0.00273352	0.00275983	0.00312033	0.00327634
'2012-11-20'	4.6	26.421	0.00950401	0.00950401	0.00950401	0.00950401	0.00986503	0.00986503	0.00986503	0.00986503	0.00986503
'2012-11-20'	4.6	55.7032	0.00314626	0.00314626	0.00314626	0.00314626	0.00314626	0.00314626	0.00314626	0.00424511	0.00424511
'2012-11-20'	4.6	21.5331	0.0936899	0.147163	0.156826	0.156826	0.156826	0.156826	0.156826	0.156826	0.156826
'2012-11-20'	4.6	53.6354	0.000931221	0.00108171	0.00222916	0.00222916	0.00401178	0.00437496	0.00437496	0.00437496	0.00437496
'2012-11-20'	4.6	22.652	0.0513174	0.0513174	0.0513174	0.0665109	0.0665109	0.0665109	0.0665109	0.0665109	0.0665109
'2012-11-20'	4.6	39.2211	0.00315973	0.00402515	0.00488159	0.00495883	0.00505931	0.00505931	0.00676147	0.00676147	0.00676147
'2012-11-20'	4.6	57.1368	0.00728728	0.00728728	0.00785511	0.00785511	0.00785511	0.00785511	0.00839739	0.00839739	0.0138445
'2012-12-01'	4	18.3832	0.00825615	0.00825615	0.00825615	0.00825615	0.00825615	0.00825615	0.00825615	0.00825615	0.00825615
'2012-12-01'	4	32.2476	0.0017202	0.0017202	0.00212849	0.00248623	0.00248623	0.00329652	0.00512185	0.00512267	0.00512267
'2012-12-01'	4	12.7554	0.00241216	0.0112401	0.0113485	0.0113485	0.0113485	0.0113485	0.0113485	0.0113485	0.0113485
'2012-12-01'	4.3	54.0299	0.00136608	0.00136608	0.00189819	0.00229504	0.00229504	0.00286789	0.00489516	0.00918303	0.00918303
'2012-12-01'	4.3	24.7261	0.0531162	0.0531162	0.0531162	0.0531162	0.0531162	0.0531162	0.0531162	0.0531162	0.0531162
'2012-12-01'	4.3	60.1295	0.00324648	0.00324648	0.0034681	0.0035333	0.0035333	0.0035333	0.0035333	0.0035333	0.0035333
'2012-12-01'	4.3	39.4305	0.00670377	0.00846841	0.00863376	0.00863376	0.0152476	0.0152476	0.0152476	0.0152476	0.0152476
'2012-12-01'	4.3	29.9561	0.00761006	0.0224376	0.0224376	0.0224376	0.0224376	0.0224376	0.0224376	0.0224376	0.0224376
'2012-12-01'	4.3	58.467	0.00428188	0.00428188	0.00428188	0.00428188	0.00428188	0.0119375	0.0119375	0.0119375	0.0119375
'2012-12-01'	4.3	53.9895	0.00670377	0.00846841	0.00863376	0.00863376	0.0152476	0.0152476	0.0152476	0.0152476	0.0152476
'2012-12-01'	4.3	55.6251	0.00285063	0.0031405	0.0031405	0.0031405	0.0031405	0.00494679	0.0113195	0.0113195	0.0113195
'2012-12-01'	4.3	61.1485	0.00470589	0.00470589	0.00470589	0.00470589	0.00470589	0.00470589	0.00641634	0.00641634	0.00641634
'2013-01-05'	4.4	52.1103	0.0065632	0.0065632	0.0065632	0.0065632	0.0065632	0.0065632	0.0065632	0.0065632	0.0065632
'2013-01-05'	4.4	29.0205	0.00427491	0.0052668	0.00757561	0.00757561	0.00757561	0.00757561	0.00757561	0.00757561	0.00757561
'2013-01-05'	4.4	30.7354	0.00311427	0.00311427	0.00768873	0.00768873	0.00768873	0.00768873	0.00768873	0.00768873	0.00768873
'2013-01-05'	4.4	29.6576	0.00504045	0.0108955	0.0108955	0.0108955	0.0108955	0.0108955	0.0108955	0.0108955	0.0108955
'2013-01-05'	4.4	45.6752	0.00142613	0.00142613	0.00142613	0.00386162	0.00386162	0.00386162	0.00386162	0.00439689	0.00439689
'2013-01-05'	4.4	29.0287	0.00374499	0.00940677	0.0105347	0.0105347	0.0105347	0.0105347	0.0105347	0.0105347	0.0105347
'2013-01-05'	4.4	37.8944	0.00381051	0.00433655	0.00433655	0.00656683	0.00706516	0.00706516	0.00706516	0.00706516	0.00706516
'2013-01-23'	5.1	48.6266	0.00431517	0.00909112	0.0119464	0.0119464	0.0119464	0.0129984	0.016576	0.0175988	0.0223789
'2013-01-23'	5.1	48.0618	0.0119631	0.0274094	0.0274094	0.0274094	0.0274094	0.0274094	0.0322031	0.0695012	0.0695012
'2013-01-23'	5.1	25.894	0.045662	0.057881	0.057881	0.118181	0.154762	0.154762	0.183709	0.183709	0.183709
'2013-01-26'	4.1	33.6863	0.00511521	0.00511521	0.00835063	0.00835063	0.00835063	0.00835063	0.00835063	0.00835063	0.00835063
'2013-01-26'	4.1	27.2825	0.0145218	0.0225479	0.0298464	0.0308165	0.0308165	0.0308165	0.0308165	0.0308165	0.0308165
'2013-01-26'	4.1	16.9658	0.102246	0.102246	0.102246	0.102246	0.102246	0.102246	0.102246	0.102246	0.102246
'2013-01-27'	4.2	46.9831	0.00356192	0.00362019	0.00362019	0.00362019	0.00362019	0.00396166	0.0048908	0.0064121	0.00792252
'2013-01-27'	4.2	18.6948	0.016303	0.0196227	0.0196227	0.0196227	0.0196227	0.0196227	0.0196227	0.0196227	0.0196227
'2013-01-27'	4.2	50.5386	0.00235604	0.00235604	0.00235604	0.00235604	0.0060144	0.0060144	0.0060144	0.0060144	0.0060144
'2013-01-27'	4.2	37.7577	0.00484809	0.00484809	0.00484809	0.00484809	0.00484809	0.00484809	0.00598664	0.00611934	0.00611934
'2013-01-27'	4.2	29.1928	0.0080373	0.0153575	0.0153575	0.0153575	0.0153575	0.0153575	0.0153575	0.0153575	0.0153575
'2013-01-27'	4.2	45.4448	0.00234275	0.00234275	0.00234275	0.00274481	0.00564321	0.00677976	0.00677976	0.00677976	0.00677976
'2013-01-27'	4.2	35.9684	0.00301452	0.00301452	0.00755067	0.00755067	0.00755067	0.00755067	0.00755067	0.00755067	0.00755067
'2013-02-05'	4	20.5924	0.00633459	0.00633459	0.00633459	0.00633459	0.00633459	0.00807847	0.00807847	0.00807847	0.00807847
'2013-02-05'	4	34.1058	0.00134253	0.00134253	0.00134253	0.00933731	0.00933731	0.00933731	0.00933731	0.00933731	0.00933731
'2013-02-05'	4	45.0688	0.00131399	0.00131399	0.00131399	0.00384811	0.00456548	0.00459053	0.00459053	0.00459053	0.00459053
'2013-02-05'	4	44.8399	0.000918875	0.00132561	0.00132561	0.00132561	0.00274755	0.0044513	0.0044513	0.0044513	0.0044513
'2013-02-18'	4	56.5021	0.000838994	0.00161611	0.00186309	0.00186309	0.00241485	0.00252318	0.00252318	0.00252318	0.00252318
'2013-02-18'	4	32.6376	0.00122177	0.00927807	0.00927807	0.00927807	0.00927807	0.00927807	0.00927807	0.00927807	0.00927807
'2013-02-18'	4	25.5189	0.00850295	0.00952552	0.00995424	0.00995424	0.00995424	0.00995424	0.00995424	0.00995424	0.00995424
'2013-02-19'	4.9	54.3244	0.00198141	0.00255543	0.00255543	0.00255543	0.00255543	0.00408284	0.00575434	0.0062108	0.00753446
'2013-02-19'	4.9	54.3819	0.00236773	0.00333329	0.00333329	0.00333329	0.00625376	0.00947303	0.0123777	0.0186772	0.0186772
'2013-02-19'	4.9	24.739	0.0308427	0.0308427	0.0452572	0.0452572	0.0452572	0.0452572	0.0452572	0.0452572	0.0452572
'2013-02-19'	4.9	40.8381	0.00126258	0.00181379	0.00327687	0.00545572	0.0108903	0.0108903	0.0108903	0.0108903	0.0108903
'2013-02-19'	4.9	51.6823	0.00169083	0.00169083	0.00230903	0.00264724	0.00416266	0.00416266	0.00672654	0.00672654	0.00672654
'2013-02-19'	4.9	31.2409	0.00971299	0.0166188	0.0168372	0.0168372	0.0221211	0.0221211	0.0221211	0.0221211	0.0221211
'2013-02-19'	4.9	52.9154	0.00487836	0.00783687	0.00783687	0.00783687	0.00783687	0.00799187	0.047792	0.057415	0.057415
'2013-02-19'	4.9	51.6823	0.00269656	0.00466945	0.00466945	0.00470928	0.00470928	0.00470928	0.0173831	0.0173831	0.046007
'2013-02-19'	4.9	51.6823	0.00611683	0.00992171	0.00992171	0.00992171	0.00992171	0.0442471	0.0442471	0.0442471	0.0452825
'2013-02-19'	4.9	31.4285	0.0165529	0.0165529	0.0165529	0.0165529	0.143889	0.143889	0.143889	0.143889	0.143889
'2013-02-19'	4.9	31.4365	0.0158259	0.0158259	0.0874564	0.0874564	0.112467	0.112467	0.112467	0.123831	0.123831
'2013-02-19'	4.9	36.3107	0.0148001	0.0148001	0.0166759	0.0166759	0.0166759	0.048701	0.063167	0.063167	0.063167
'2013-02-19'	4.9	26.4138	0.0122553	0.0153876	0.0160953	0.11475	0.11475	0.11475	0.11475	0.11475	0.11475
'2013-02-20'	4.8	43.8926	0.00283072	0.00456062	0.00817663	0.00817663	0.00817663	0.00965415	0.0101381	0.021579	0.0448266
'2013-02-20'	4.8	55.817	0.00143961	0.00143961	0.00147594	0.00171319	0.00171319	0.00195395	0.00195395	0.00690709	0.00690709
'2013-02-20'	4.8	46.6379	0.00530805	0.006134	0.006134	0.006134	0.0104016	0.0228938	0.0228938	0.0238357	0.0248658
'2013-02-22'	4.2	44.4268	0.00383608	0.00383608	0.00383608	0.00383608	0.0111961	0.0111961	0.0111961	0.0111961	0.0118482
'2013-02-22'	4.2	38.6992	0.00220976	0.00220976	0.00248244	0.00248244	0.0100838	0.0100838	0.0100838	0.0100838	0.0100838
'2013-02-22'	4.2	30.7443	0.00547139	0.00547139	0.00891274	0.0276875	0.0303707	0.0303707	0.0303707	0.0318729	0.0380418
'2013-02-22'	4.2	18.8981	0.0140368	0.0140368	0.214568	0.214568	0.214568	0.214568	0.214568	0.214568	0.214568
'2013-02-22'	4.2	20.0438	0.00485199	0.0403212	0.0405073	0.0405073	0.0405073	0.0405073	0.0405073	0.0405073	0.0405073
'2013-02-22'	4.2	35.2095	0.00418234	0.00549231	0.00870952	0.0169387	0.0169387	0.0401085	0.0583106	0.0638543	0.0638543
'2013-02-22'	4.2	14.3666	0.330789	0.330789	0.330789	0.330789	0.330789	0.330789	0.330789	0.330789	0.330789
'2013-03-03'	5.5	39.1113	0.0197158	0.0197158	0.024986	0.0752925	0.117663	0.117663	0.117663	0.161043	0.161043
'2013-03-03'	5.5	41.6078	0.0233479	0.0233479	0.0233479	0.0233479	0.0442762	0.0802778	0.0802778	0.0802778	0.127666
'2013-03-03'	5.5	50.4587	0.0273283	0.0273283	0.0369932	0.0369932	0.0864053	0.119422	0.122096	0.122096	0.217706
'2013-03-03'	5.5	22.4106	0.0890176	0.506814	0.699914	0.699914	0.699914	0.699914	0.699914	0.699914	0.699914
'2013-03-03'	5.5	42.7591	0.0167777	0.0183844	0.0183844	0.0183844	0.0797478	0.103581	0.103581	0.179124	0.181769
'2013-03-03'	5.5	56.1607	0.00351654	0.00351654	0.00460184	0.0141875	0.0143261	0.0183203	0.0183203	0.0183203	0.0183203
'2013-03-03'	5.5	48.6989	0.00573591	0.00573591	0.0117999	0.0199898	0.0382404	0.0382404	0.0382404	0.0382404	0.0382404
'2013-03-03'	5.5	38.995	0.0124537	0.0124537	0.0124537	0.04881	0.0529308	0.0938771	0.0938771	0.103311	0.103311
'2013-03-09'	4.2	39.1257	0.00221262	0.00497104	0.0107091	0.0148701	0.0148701	0.0148701	0.0148701	0.0148701	0.0148701
'2013-03-09'	4.2	44.7587	0.0024439	0.0024439	0.0024439	0.0024439	0.00684032	0.00684032	0.00684032	0.00684032	0.00684032
'2013-03-09'	4.2	62.6046	0.00133529	0.00133529	0.00222491	0.0033468	0.00444	0.00444	0.00451597	0.00451597	0.00451597
'2013-03-09'	4.2	34.2457	0.012451	0.012451	0.0153939	0.0153939	0.0153939	0.0153939	0.0153939	0.0153939	0.0153939
'2013-03-09'	4.2	39.1015	0.00229064	0.00295666	0.00346843	0.0182513	0.0182513	0.0182513	0.0182513	0.0182513	0.0182513
'2013-03-09'	4.2	27.6846	0.00877848	0.0149724	0.0149724	0.0149724	0.0149724	0.0149724	0.0149724	0.0149724	0.0149724
'2013-03-09'	4.2	52.294	0.00116975	0.00116975	0.00116975	0.00116975	0.00174603	0.00203103	0.00292981	0.00396642	0.00396642
'2013-03-11'	5.1	59.7245	0.00792304	0.0115561	0.0115561	0.018849	0.018849	0.018849	0.018849	0.027845	0.027845
'2013-03-11'	5.1	55.2419	0.00998081	0.0124983	0.0124983	0.0129798	0.0149543	0.0149543	0.0152611	0.0265876	0.0265876
'2013-03-11'	5.1	56.429	0.0110854	0.0110854	0.0110854	0.0168505	0.0220302	0.0220302	0.0220302	0.0377898	0.0377898
'2013-03-11'	5.1	44.0598	0.015374	0.015374	0.015374	0.052349	0.052349	0.134971	0.20795	0.20795	0.20795
'2013-03-19'	4.1	39.4309	0.00215153	0.00252019	0.00329565	0.00489396	0.00521791	0.00824897	0.00912614	0.00912614	0.00912614
'2013-03-19'	4.1	23.6479	0.00811378	0.00906463	0.00906463	0.0152814	0.0166736	0.0175522	0.0175522	0.0175522	0.0175522
'2013-03-19'	4.1	28.3234	0.00291347	0.00428561	0.0119242	0.0123711	0.0123711	0.0123711	0.0123711	0.0123711	0.0123711
'2013-03-19'	4.1	36.2424	0.00218667	0.00238101	0.005779	0.005779	0.005779	0.005779	0.00661822	0.0108851	0.0139073
'2013-04-17'	5.1	11	1.1029	1.14707	1.14707	1.14707	1.14707	1.14707	1.14707	1.14707	1.14707
'2013-04-17'	5.1	31.8668	0.00598437	0.00598437	0.00787004	0.0360575	0.0360575	0.0360575	0.0360575	0.0536737	0.0536737
'2013-04-17'	5.1	55.8229	0.00992799	0.0101511	0.0150599	0.0150599	0.0150599	0.0433793	0.058439	0.058439	0.058439
'2013-04-17'	5.1	33.7623	0.0239928	0.0239928	0.0239928	0.0239928	0.0330407	0.0492153	0.0722877	0.0722877	0.0722877
'2013-04-17'	5.1	49.9814	0.00654353	0.00654353	0.00924344	0.00991996	0.0234987	0.0235183	0.0305975	0.0305975	0.046088
'2013-04-17'	5.1	24.9105	0.0095708	0.010092	0.0229039	0.0337828	0.0428398	0.055536	0.055536	0.055536	0.055536
'2013-04-17'	5.1	33.7766	0.0193037	0.047643	0.0661461	0.110802	0.184556	0.323148	0.336419	0.336419	0.336419
'2013-04-17'	5.1	32.0011	0.0104858	0.0104858	0.0104858	0.024816	0.0357327	0.0478046	0.0478046	0.0478046	0.0478046
'2013-04-17'	5.1	45.818	0.00331319	0.00553806	0.00753394	0.00753394	0.014141	0.0171675	0.0207864	0.0207864	0.0219466
'2013-04-17'	5.1	15.7203	0.145315	0.220923	0.220923	0.220923	0.309729	0.309729	0.309729	0.309729	0.309729
'2013-04-17'	5.1	49.9097	0.00207628	0.00230692	0.0041241	0.0041241	0.00854675	0.0152846	0.0152846	0.0152846	0.0152846
'2013-04-17'	5.1	15.7203	0.0761447	0.0905373	0.100563	0.121126	0.121126	0.121126	0.121126	0.121126	0.121126
'2013-04-17'	5.1	18.6844	0.0502396	0.115176	0.139186	0.144778	0.168142	0.168142	0.168142	0.168142	0.168142
'2013-04-17'	5.1	46.8169	0.00708317	0.00708317	0.00708317	0.00708317	0.0266158	0.0266158	0.0266158	0.0266158	0.0266158
'2013-04-17'	5.1	31.8045	0.0104205	0.0137962	0.0137962	0.0731739	0.0930546	0.0930546	0.108934	0.108934	0.108934
'2013-04-18'	4.1	9.32451	0.0569298	0.0569298	0.0569298	0.0569298	0.0569298	0.0569298	0.0569298	0.0569298	0.0569298
'2013-04-18'	4.1	60.439	0.00232676	0.00258232	0.00348954	0.00348954	0.00348954	0.00348954	0.0124752	0.0124752	0.0124752
'2013-04-18'	4.1	33.413	0.00509053	0.00629958	0.00838543	0.00983353	0.00983353	0.00983353	0.00983353	0.00983353	0.00983353
'2013-04-18'	4.1	47.9564	0.00194406	0.00194406	0.00214388	0.00214388	0.00270768	0.00539643	0.00539643	0.00539643	0.00539643
'2013-04-18'	4.1	16.2181	0.0135343	0.0169155	0.0169155	0.0169155	0.0169155	0.0169155	0.0169155	0.0169155	0.0169155
'2013-04-18'	4.1	30.3187	0.0014798	0.0014798	0.0143696	0.0232471	0.0320829	0.0320829	0.0320829	0.0320829	0.0320829
'2013-04-20'	7	25.709	0.199319	0.551785	0.559734	0.655481	2.20179	3.71083	3.71083	3.71083	3.71083
'2013-04-20'	7	33.569	0.198087	0.435779	0.593884	0.593884	0.976412	2.81336	3.28767	3.28767	3.28767
'2013-04-20'	7	27.5774	0.0364255	0.0597794	0.0982492	0.284686	0.461017	0.461017	2.54167	2.54167	2.54167
'2013-04-20'	7	27.5774	0.0550602	0.104237	0.184635	0.411098	0.922891	1.80017	2.7835	2.7835	2.7835
'2013-04-20'	7	60.2331	0.0355585	0.124341	0.124341	0.124341	0.294193	0.3921	0.3921	0.3921	0.3921
'2013-04-20'	7	36.9707	0.147385	0.193182	0.193182	0.613424	1.10704	2.71148	2.71148	2.71148	2.71148
'2013-04-20'	7	42.0288	0.0367857	0.0785633	0.126498	0.223185	0.50217	0.551748	0.551748	0.551748	0.552023
'2013-04-20'	7	33.4865	0.0194093	0.0450913	0.0949481	0.241177	0.329185	0.329185	0.329185	0.571678	1.52124
'2013-04-20'	7	35.6985	0.18044	0.298771	0.369578	0.369578	0.369578	0.814236	1.07597	1.07597	1.26522
'2013-04-20'	7	50.1744	0.0448429	0.0790287	0.106488	0.106488	0.159756	0.222687	0.761779	0.947312	0.947312
'2013-04-20'	7	27.3708	0.132528	0.516469	0.516469	0.516469	0.516469	1.89617	1.91069	1.91069	1.91069
'2013-04-20'	4.7	27.396	0.0268463	0.0531823	0.0554402	0.0554402	0.0554402	0.0554402	0.0554402	0.0554402	0.0554402
'2013-04-20'	4.7	31.4912	0.0109824	0.0109824	0.0209292	0.0209292	0.0209292	0.0209292	0.0209292	0.0233949	0.0233949
'2013-04-20'	4.7	37.0158	0.0100683	0.0100683	0.0106939	0.0166331	0.0166331	0.0166331	0.0166331	0.0166331	0.0166331
'2013-04-20'	4.7	25.2215	0.0117249	0.0128595	0.0198742	0.0304822	0.0304822	0.0304822	0.0350638	0.0350638	0.0350638
'2013-04-20'	5.4	17.5925	0.0447037	0.0983222	0.0983222	0.0983222	0.0983222	0.0983222	0.0983222	0.0983222	0.0983222
'2013-04-20'	5.4	24.9939	0.0217244	0.0217244	0.022984	0.037608	0.037608	0.0423795	0.0423795	0.0423795	0.0423795
'2013-04-20'	5.4	22.5474	0.0291127	0.0544276	0.0544276	0.0716522	0.0716522	0.0716522	0.0716522	0.0716522	0.0716522
'2013-04-20'	5.4	37.6676	0.0194459	0.0194459	0.0194459	0.0194459	0.0194459	0.032364	0.057193	0.057193	0.0615356
'2013-04-20'	4.5	23.4718	0.00540187	0.0532653	0.0532653	0.0532653	0.0532653	0.0532653	0.0532653	0.0532653	0.0532653
'2013-04-20'	4.5	32.1715	0.00365988	0.00365988	0.0210532	0.0210532	0.0210532	0.0210532	0.0210532	0.0210532	0.0210532
'2013-04-20'	4.5	20.1875	0.00511117	0.0173197	0.0173197	0.0173197	0.0173197	0.0173197	0.0173197	0.0173197	0.0173197
'2013-04-20'	4.5	44.8988	0.00154722	0.00229301	0.00407204	0.00407204	0.00719746	0.00754193	0.00754193	0.00754193	0.00801983
'2013-04-20'	4.5	59.3332	0.00229885	0.00229885	0.00229885	0.00229885	0.00229885	0.00229885	0.00307861	0.00441433	0.00528212
'2013-04-20'	4.5	38.0255	0.00429483	0.00429483	0.00429483	0.0072328	0.00809143	0.00809143	0.00809143	0.00809143	0.00809143
'2013-04-20'	4.5	40.44	0.00132135	0.00132135	0.00151469	0.00163935	0.00193746	0.00222103	0.00222103	0.00222103	0.00223912
'2013-04-20'	4.5	40.44	0.00265676	0.00292214	0.00292214	0.0039352	0.00411156	0.00411156	0.00411156	0.00517321	0.00517321
'2013-04-20'	4.5	58.1731	0.00448989	0.00448989	0.00448989	0.00448989	0.00470064	0.00470064	0.00676542	0.00676542	0.00676542
'2013-04-20'	4.5	49.0565	0.00212499	0.00360257	0.00371736	0.0043118	0.0043118	0.00643041	0.00643041	0.00643041	0.00643041
'2013-04-20'	4.5	38.6509	0.00197769	0.00319331	0.00344474	0.00494856	0.00520053	0.00671179	0.00671179	0.00680487	0.00680487
'2013-04-20'	4.5	26.5374	0.00328886	0.00328886	0.00787964	0.0143016	0.0143016	0.0205978	0.0205978	0.0205978	0.0205978
'2013-04-20'	4.2	27.9353	0.00353261	0.00353261	0.00793978	0.00793978	0.00793978	0.00793978	0.00793978	0.00793978	0.00793978
'2013-04-20'	4.2	31.9584	0.003247	0.003247	0.00529406	0.00529406	0.00529406	0.00529406	0.00529406	0.00529406	0.00529406
'2013-04-20'	4.2	34.6445	0.00353687	0.00353687	0.00353687	0.00448777	0.00544251	0.00544251	0.00544251	0.00544251	0.00544251
'2013-04-20'	4.2	38.1476	0.00303199	0.00412779	0.00431273	0.0072424	0.0072424	0.0072424	0.0072424	0.0072424	0.0072424
'2013-04-20'	4.2	35.3231	0.00213376	0.00259216	0.00259216	0.0028446	0.00353568	0.00353568	0.00353568	0.00353568	0.00353568
'2013-04-20'	4.1	32.1718	0.00139757	0.00144322	0.00346627	0.00366241	0.00366241	0.00366241	0.00366241	0.00366241	0.00366241
'2013-04-20'	4.1	16.4929	0.00823816	0.00886993	0.00886993	0.00886993	0.00886993	0.00886993	0.00886993	0.00886993	0.00886993
'2013-04-20'	4.1	19.7342	0.004488	0.00504543	0.0064002	0.0064002	0.00756425	0.00799744	0.00897268	0.00897268	0.00897268
'2013-04-20'	4.1	29.7281	0.00260279	0.00260279	0.00260279	0.00407289	0.00407289	0.00407289	0.00407289	0.00408955	0.00408955
'2013-04-20'	4.8	23.574	0.00722283	0.00722738	0.0323836	0.0323836	0.0323836	0.0323836	0.0323836	0.0323836	0.0323836
'2013-04-20'	4.8	48.401	0.00367831	0.00367831	0.00367831	0.00375948	0.0057074	0.0254846	0.0321602	0.0321602	0.0321602
'2013-04-20'	4.8	27.9593	0.00630868	0.00630868	0.00630868	0.0164122	0.017299	0.017299	0.017299	0.017299	0.017299
'2013-04-20'	4.8	46.6503	0.000729208	0.00169537	0.00198485	0.00267666	0.00417852	0.00980233	0.00980233	0.00980233	0.00980233
'2013-04-20'	4.8	29.8235	0.00293713	0.00293713	0.00378564	0.00902974	0.0256151	0.0256151	0.0256151	0.0256151	0.0256151
'2013-04-20'	4.8	45.4442	0.00200705	0.00200705	0.00200705	0.00200705	0.00222381	0.00948884	0.0108389	0.0108389	0.0129023
'2013-04-20'	4.7	23.2119	0.00825614	0.00825614	0.0251541	0.0251541	0.0277368	0.0277368	0.0277368	0.0277368	0.0277368
'2013-04-20'	4.7	26.2411	0.00093035	0.0012706	0.0012706	0.00499807	0.00499807	0.00499807	0.00499807	0.00499807	0.00499807
'2013-04-20'	4.7	32.7699	0.00180045	0.00180045	0.00180045	0.00237197	0.00267417	0.00267417	0.00267417	0.00267417	0.00267417
'2013-04-20'	4.7	23.2919	0.00672664	0.00780347	0.0502165	0.0622893	0.0631287	0.0631287	0.0631287	0.0631287	0.0631287
'2013-04-20'	4.7	59.0875	0.00697171	0.00697171	0.00697171	0.00697171	0.00697171	0.00697171	0.0237906	0.0237906	0.0237906
'2013-04-20'	4.7	36.0012	0.00564141	0.00564141	0.00564141	0.0283582	0.0283582	0.029689	0.029689	0.0313547	0.0341489
'2013-04-20'	4.7	42.2804	0.00216038	0.00320282	0.00360563	0.00585013	0.0136438	0.0215793	0.0215793	0.0215793	0.0215793
'2013-04-20'	4.7	34.6821	0.00462803	0.00462803	0.00801762	0.0334437	0.0424714	0.0424714	0.0424714	0.0424714	0.0424714
'2013-04-20'	4.7	45.2425	0.00228692	0.00245008	0.00245008	0.0043415	0.0182493	0.0237617	0.0237617	0.0237617	0.0237617
'2013-04-20'	4.8	42.2468	0.00243218	0.00243218	0.00243218	0.00860941	0.00860941	0.00860941	0.00860941	0.00860941	0.00860941
'2013-04-20'	4.8	42.1951	0.00104391	0.00104391	0.00104391	0.00274586	0.00375075	0.00479083	0.00479083	0.00479083	0.00479083
'2013-04-20'	4.8	42.1951	0.00241496	0.00241496	0.00241496	0.0056793	0.00636475	0.00636475	0.00636475	0.00636475	0.00636475
'2013-04-20'	4.8	21.1023	0.075534	0.075534	0.110005	0.110005	0.110005	0.110005	0.110005	0.110005	0.110005
'2013-04-20'	4.8	43.6022	0.000678198	0.00112315	0.00112315	0.00158299	0.0035054	0.0035054	0.0035054	0.0035054	0.00474421
'2013-04-20'	4.8	27.4214	0.0110453	0.0179779	0.0369516	0.0369516	0.0369516	0.0369516	0.0369516	0.0376437	0.0376437
'2013-04-20'	4.8	26.8225	0.00660164	0.00732097	0.00884909	0.0265714	0.0280835	0.0280835	0.0280835	0.0355736	0.0355736
'2013-04-20'	4.8	40.0008	0.00203865	0.00203865	0.00328939	0.00593726	0.0184578	0.0252867	0.0311514	0.0311514	0.0311514
'2013-04-20'	4.8	23.0973	0.00116537	0.00200372	0.00320695	0.00320695	0.00320695	0.00320695	0.00320695	0.00320695	0.00320695
'2013-04-20'	4.8	35.6394	0.00347332	0.00347332	0.00347332	0.00347332	0.00825035	0.0154486	0.0154486	0.0189813	0.0247946
'2013-04-20'	4.6	37.4861	0.000780115	0.000866896	0.000866896	0.000866896	0.000866896	0.000866896	0.000866896	0.000866896	0.00219149
'2013-04-20'	4.6	56.7495	0.00167473	0.00167473	0.00167473	0.00167473	0.00167473	0.00167473	0.0104706	0.0104706	0.0104706
'2013-04-20'	4.6	27.5241	0.00154128	0.00262446	0.0117983	0.0117983	0.0117983	0.0117983	0.0117983	0.0117983	0.0117983
'2013-04-20'	4.6	44.3255	0.000780115	0.000866896	0.000866896	0.000866896	0.000866896	0.000866896	0.000866896	0.000866896	0.00219149
'2013-04-20'	4.6	24.3808	0.0031661	0.00343076	0.00343076	0.0211109	0.0211109	0.0211109	0.0211109	0.0211109	0.0211109
'2013-04-20'	4.6	27.5577	0.00381721	0.00417061	0.00417061	0.0205222	0.0205222	0.0205222	0.0205222	0.0205222	0.0205222
'2013-04-20'	4.6	39.2646	0.000859175	0.00087216	0.00118559	0.00138148	0.00373951	0.00448388	0.00448388	0.0048239	0.00525698
'2013-04-20'	4.6	36.8798	0.00067413	0.00106606	0.001206	0.00143382	0.00205124	0.00938225	0.00938225	0.00938225	0.00938225
'2013-04-20'	4.9	34.2727	0.0183498	0.0183498	0.0183498	0.0228991	0.0228991	0.0248157	0.0248157	0.0248157	0.0248157
'2013-04-20'	4.9	29.9384	0.00779106	0.00779106	0.00914943	0.0274669	0.0274669	0.0274669	0.0274669	0.0274669	0.0274669
'2013-04-20'	4.9	29.9384	0.00912266	0.00912266	0.0555018	0.0555018	0.0555018	0.0555018	0.0555018	0.0555018	0.0555018
'2013-04-20'	4.9	59.8617	0.00380836	0.00380836	0.00380836	0.00380836	0.00380836	0.00380836	0.00380836	0.00600505	0.00600505
'2013-04-20'	4.9	19.4224	0.0113571	0.0123428	0.0262705	0.0262705	0.0293143	0.0296794	0.0296794	0.0296794	0.0296794
'2013-04-20'	4.9	43.1622	0.00597033	0.00597033	0.0063476	0.0134746	0.0320312	0.0401213	0.0451037	0.0451037	0.0451037
'2013-04-20'	4.9	34.5757	0.00247433	0.00288041	0.00540473	0.00654848	0.0115842	0.0115842	0.0115842	0.0115842	0.0115842
'2013-04-20'	4.9	48.4816	0.00212698	0.00212698	0.00212698	0.00347794	0.00680037	0.0139099	0.0139099	0.0139099	0.0144198
'2013-04-20'	4.9	27.1547	0.00581966	0.00581966	0.00926315	0.0294088	0.0315201	0.0315201	0.0316741	0.0316741	0.0316741
'2013-04-20'	4.9	44.9548	0.00092998	0.00092998	0.00253426	0.0031109	0.00334031	0.00680003	0.00680003	0.00680003	0.00780569
'2013-04-20'	4.7	34.7043	0.00465838	0.00465838	0.0100741	0.0169531	0.0169531	0.0169531	0.0169531	0.0169531	0.0169531
'2013-04-20'	4.7	37.029	0.00329788	0.00501927	0.00501927	0.00874449	0.00874449	0.00874449	0.00874449	0.00874449	0.00874449
'2013-04-20'	4.7	45.0014	0.00246413	0.00246413	0.00246413	0.00246413	0.00964414	0.00964414	0.00964414	0.00964414	0.00964414
'2013-04-20'	4.7	62.1347	0.00164109	0.00164109	0.00164109	0.00164109	0.00164813	0.00647827	0.0161795	0.0161795	0.0161795
'2013-04-20'	4.7	23.0047	0.00246892	0.00246892	0.005621	0.0109323	0.0114795	0.0156381	0.0157429	0.0157429	0.0157429
'2013-04-20'	4.7	17.7051	0.00395915	0.00395915	0.00395915	0.00395915	0.00395915	0.00683212	0.00984143	0.00984143	0.0129266
'2013-04-20'	4.7	27.1074	0.00809044	0.00809044	0.00809044	0.0120373	0.0120373	0.0135563	0.0135563	0.0135563	0.0135563
'2013-04-20'	4.7	30.9382	0.00150559	0.00157014	0.00341252	0.00341252	0.0059016	0.0059016	0.0059016	0.00760428	0.00760428
'2013-04-20'	4.7	30.4109	0.0110119	0.0110119	0.0121021	0.0219837	0.0219837	0.0219837	0.0308295	0.0314328	0.0314328
'2013-04-20'	4.7	34.4002	0.00146618	0.00146618	0.00249115	0.00354677	0.00641886	0.00641886	0.00713313	0.00713313	0.00793556
'2013-04-20'	4.1	38.6268	0.000624109	0.000624109	0.000624109	0.00108151	0.00143967	0.00143967	0.00143967	0.00143967	0.00143967
'2013-04-20'	4.1	26.4685	0.0021676	0.0021676	0.00229877	0.00564643	0.00564643	0.00564643	0.00598068	0.00598068	0.00598068
'2013-04-20'	4.1	36.2411	0.000687341	0.00120726	0.00167421	0.00221767	0.00311886	0.00311886	0.00311886	0.00311886	0.00311886
'2013-04-20'	4	24.9112	0.000643091	0.00687031	0.00728076	0.00728076	0.00728076	0.00728076	0.00728076	0.00728076	0.00728076
'2013-04-20'	4	31.2221	0.000542004	0.000542004	0.00306076	0.00306076	0.00306076	0.00306076	0.00306076	0.00306076	0.00306076
'2013-04-20'	4	27.9425	0.0011092	0.0011092	0.0021743	0.0021743	0.0021743	0.0021743	0.00299973	0.00299973	0.00299973
'2013-04-20'	4	27.9425	0.00270321	0.00270321	0.00440773	0.00440773	0.00440773	0.00440773	0.00440773	0.00440773	0.00440773
'2013-04-20'	4	23.4702	0.00285508	0.00346095	0.00653961	0.00653961	0.00653961	0.00653961	0.00653961	0.00653961	0.00653961
'2013-04-20'	4	40.6507	0.000681408	0.000681408	0.000681408	0.00146174	0.00208022	0.00208022	0.00208022	0.00208022	0.00208022
'2013-04-20'	4	34.4594	0.00112873	0.00112873	0.00112873	0.00225105	0.00225105	0.00225105	0.00225105	0.00225105	0.00225105
'2013-04-20'	4.3	20.3945	0.00560736	0.0156594	0.0156594	0.0156594	0.0156594	0.0156594	0.0156594	0.0156594	0.0156594
'2013-04-20'	4.3	27.039	0.000903652	0.000903652	0.000903652	0.00484867	0.00484867	0.00484867	0.00484867	0.00484867	0.00484867
'2013-04-20'	4.3	24.2871	0.0122689	0.0122689	0.0171911	0.0171911	0.0171911	0.0171911	0.0171911	0.0171911	0.0171911
'2013-04-20'	4.3	24.2871	0.010119	0.010119	0.0148479	0.0148479	0.0148479	0.0148479	0.0148479	0.0148479	0.0148479
'2013-04-20'	4.3	40.2984	0.00185966	0.00185966	0.00185966	0.00185966	0.00429019	0.00429019	0.00429019	0.00429019	0.00429019
'2013-04-20'	4.3	34.2425	0.00521032	0.00521032	0.00521032	0.00521032	0.00521032	0.00559815	0.00559815	0.00559815	0.00559815
'2013-04-20'	4.1	15.0148	0.00946409	0.0181301	0.0181301	0.0181301	0.0181301	0.0181301	0.0181301	0.0181301	0.0181301
'2013-04-20'	4.1	14.9626	0.0132592	0.0217625	0.028979	0.028979	0.028979	0.028979	0.028979	0.028979	0.028979
'2013-04-20'	4.1	51.6749	0.00104843	0.00104843	0.0010834	0.0010834	0.0010834	0.00196089	0.00196089	0.00196089	0.00196237
'2013-04-20'	4.1	29.7033	0.00290141	0.00290141	0.00290141	0.00524519	0.00700622	0.00700622	0.00700622	0.0113547	0.0113547
'2013-04-20'	4.1	33.4821	0.00121359	0.00163497	0.00182505	0.00222827	0.00250368	0.00390168	0.00390255	0.00390255	0.00390255
'2013-04-20'	4.1	31.6355	0.00152994	0.00152994	0.00152994	0.005309	0.0055341	0.0055341	0.0055341	0.0074858	0.0074858
'2013-04-20'	4.7	31.1411	0.00277339	0.00347526	0.00347526	0.0153639	0.0153639	0.0153639	0.0153639	0.0153639	0.0153639
'2013-04-20'	4.7	34.2509	0.00143745	0.00150345	0.00150345	0.00181921	0.00766774	0.00766774	0.00766774	0.00766774	0.00766774
'2013-04-20'	4.7	56.7506	0.00197229	0.00197229	0.00197229	0.00197229	0.00197229	0.002336	0.0135895	0.0135895	0.0135895
'2013-04-20'	4.7	34.2592	0.00379762	0.00547172	0.0166932	0.0259483	0.0259483	0.0259483	0.0259483	0.0259483	0.0259483
'2013-04-20'	4.7	20.7752	0.0993347	0.119915	0.119915	0.119915	0.119915	0.119915	0.119915	0.119915	0.119915
'2013-04-20'	4.7	36.5822	0.00235299	0.00394402	0.00394402	0.00491669	0.0122392	0.0122392	0.0122392	0.0122392	0.0122392
'2013-04-20'	4.7	31.2202	0.0073085	0.0138657	0.0138657	0.0232817	0.0232817	0.0232817	0.0232817	0.0232817	0.0244562
'2013-04-20'	4.7	32.599	0.00705744	0.00705744	0.00705744	0.0349823	0.0349823	0.0349823	0.0349823	0.0349823	0.0349823
'2013-04-20'	4.7	47.1235	0.00197851	0.00240818	0.00676247	0.00832549	0.00985668	0.0111509	0.0178348	0.0178348	0.0178348
'2013-04-20'	4.7	25.3059	0.0082108	0.0082108	0.0082108	0.0165331	0.0165331	0.0165331	0.0183485	0.0308231	0.0308231
'2013-04-20'	4.7	42.5819	0.00155815	0.00264699	0.00351456	0.00617002	0.0106189	0.0238906	0.0238906	0.0238906	0.0238906
'2013-04-20'	5.4	26.8721	0.00129419	0.00818716	0.00944696	0.0098575	0.0113203	0.0465853	0.0536762	0.0536762	0.0536762
'2013-04-20'	5.4	32.8124	0.00265526	0.00979628	0.0104337	0.0143534	0.0143534	0.0248594	0.0248594	0.0248594	0.0251464
'2013-04-20'	5.4	32.8937	0.00027164	0.00245622	0.00256707	0.00332463	0.00359554	0.00687016	0.00738417	0.0209849	0.0209849
'2013-04-20'	5.4	32.8937	0.000857835	0.00601268	0.00623045	0.00623045	0.00747603	0.00747603	0.0155874	0.0257994	0.0257994
'2013-04-20'	5.4	60.1148	0.00580145	0.00826227	0.00912808	0.00912808	0.00912808	0.00912808	0.00912808	0.0430677	0.0608426
'2013-04-20'	5.4	30.7581	0.0410004	0.0414842	0.589866	0.604087	0.604087	0.604087	0.604087	0.604087	0.604087
'2013-04-20'	5.4	16.0803	0.135356	0.193116	0.193116	0.310109	0.36271	0.36271	0.36271	0.36271	0.36271
'2013-04-20'	5.4	41.6603	0.00127894	0.00189251	0.00310105	0.00310105	0.00901801	0.00901801	0.0139122	0.0267264	0.0267264
'2013-04-20'	5.4	31.0574	0.0389259	0.0401489	0.0401489	0.0401489	0.0865201	0.113955	0.113955	0.113955	0.228287
'2013-04-20'	5.4	42.8464	0.015183	0.015183	0.019136	0.0305269	0.127303	0.142149	0.143787	0.143787	0.143787
'2013-04-20'	5.4	26.4107	0.0113876	0.0242934	0.03057	0.03057	0.0330003	0.062821	0.062821	0.062821	0.062821
'2013-04-20'	5.4	41.081	0.0179644	0.0179644	0.0199074	0.0199074	0.0469488	0.0769707	0.0846388	0.0846388	0.0846388
'2013-04-20'	4.2	23.092	0.0187432	0.0187432	0.0187432	0.0187432	0.0187432	0.0187432	0.0187432	0.0187432	0.0187432
'2013-04-20'	4.2	28.6853	0.00168344	0.00168344	0.00482437	0.0127523	0.0127523	0.0127523	0.0127523	0.0127523	0.0127523
'2013-04-20'	4.2	60.2289	0.00102751	0.00102751	0.00102751	0.00112741	0.00112741	0.00170006	0.00175515	0.00292393	0.00292393
'2013-04-20'	4.2	37.5781	0.00144399	0.00144399	0.00229199	0.00229199	0.00375778	0.00496977	0.00496977	0.00515135	0.00863094
'2013-04-20'	4	27.3348	0.00473758	0.00473758	0.00473758	0.00473758	0.00473758	0.00473758	0.00473758	0.00473758	0.00473758
'2013-04-20'	4	32.0478	0.00176808	0.00176808	0.0041589	0.0041589	0.0041589	0.0041589	0.0041589	0.0041589	0.0041589
'2013-04-20'	4	27.406	0.00107173	0.00216097	0.00478752	0.00478752	0.00478752	0.00478752	0.00478752	0.00478752	0.00478752
'2013-04-20'	4	38.2064	0.00193298	0.00193298	0.00665615	0.00787575	0.00787575	0.00787575	0.00787575	0.00787575	0.00787575
'2013-04-20'	4	30.3369	0.00293965	0.00293965	0.00293965	0.00293965	0.00293965	0.00293965	0.00293965	0.00293965	0.00293965
'2013-04-20'	4	59.722	0.00107414	0.00170416	0.00181287	0.00181287	0.00181287	0.00181287	0.00181287	0.00181287	0.00181287
'2013-04-20'	4	24.8339	0.014678	0.0342848	0.0342848	0.0342848	0.0342848	0.0342848	0.0342848	0.0342848	0.0342848
'2013-04-20'	4	31.8046	0.00145016	0.00145016	0.00145016	0.00145016	0.00227095	0.00234093	0.00234093	0.00234093	0.00234093
'2013-04-20'	4	36.892	0.00730916	0.00730916	0.00730916	0.0242072	0.0393862	0.0525142	0.0531255	0.0531255	0.0531255
'2013-04-20'	4	38.5272	0.00220598	0.0022731	0.0022731	0.00563207	0.00626849	0.00626849	0.00626849	0.00626849	0.00626849
'2013-04-20'	4	53.8559	0.000656596	0.00111354	0.00111354	0.00127577	0.00229127	0.00414258	0.00414258	0.00546639	0.00574188
'2013-04-20'	4	29.3468	0.00325098	0.00325098	0.00325098	0.00621455	0.00621455	0.00621455	0.00621455	0.00621455	0.00811019
'2013-04-20'	4	48.8083	0.00137325	0.00137325	0.00137325	0.00137325	0.00164507	0.00313502	0.00372276	0.00372276	0.00372276
'2013-04-20'	4.1	25.6307	0.00380972	0.021891	0.021891	0.021891	0.021891	0.021891	0.021891	0.021891	0.021891
'2013-04-20'	4.1	33.502	0.00127646	0.00145585	0.0120754	0.0120754	0.0120754	0.0120754	0.0120754	0.0120754	0.0120754
'2013-04-20'	4.1	22.517	0.00200217	0.0102597	0.0105734	0.0105734	0.0105734	0.0105734	0.0105734	0.0105734	0.0105734
'2013-04-20'	4.1	22.517	0.00378546	0.0317155	0.0317155	0.0317155	0.0317155	0.0317155	0.0317155	0.0317155	0.0317155
'2013-04-20'	4.1	58.1384	0.00137325	0.00137325	0.00137325	0.00137325	0.00164507	0.00313502	0.00372276	0.00372276	0.00372276
'2013-04-20'	4.3	27.5694	0.0122842	0.0592541	0.0592541	0.0592541	0.0592541	0.0592541	0.0592541	0.0592541	0.0592541
'2013-04-20'	4.3	35.5116	0.0072743	0.0072743	0.0108565	0.0109926	0.0114083	0.0114083	0.0114083	0.0114083	0.0114083
'2013-04-20'	4.3	26.4081	0.00332213	0.00332213	0.0124454	0.0124454	0.0124454	0.0124454	0.0124454	0.0124454	0.0124454
'2013-04-20'	4.3	26.4081	0.0112409	0.0245244	0.0245244	0.0245244	0.0245244	0.0245244	0.0245244	0.0245244	0.0245244
'2013-04-20'	4.3	26.4156	0.0025219	0.0025219	0.0268034	0.0268034	0.0268034	0.0268034	0.0268034	0.0268034	0.0268034
'2013-04-20'	4.3	43.6558	0.00234633	0.00234633	0.00234633	0.00248472	0.00271635	0.00452869	0.00597484	0.00597484	0.00722687
'2013-04-20'	4.3	32.3321	0.00167143	0.00167143	0.00286693	0.0143657	0.0143657	0.0143657	0.0143657	0.0143657	0.0143657
'2013-04-20'	4.3	38.7879	0.00990782	0.00990782	0.00990782	0.00990782	0.0131855	0.0131855	0.0160085	0.016715	0.016715
'2013-04-20'	4.3	42.5084	0.000547605	0.000650356	0.000661654	0.000661654	0.000661654	0.00154316	0.00154316	0.00157819	0.00157819
'2013-04-20'	4.3	56.9872	0.00101514	0.0010749	0.00109573	0.00109573	0.00109573	0.00109573	0.00109573	0.00109573	0.00119126
'2013-04-20'	4.3	33.4791	0.00304641	0.00304641	0.00565089	0.00565089	0.00684239	0.0116019	0.0116019	0.0116019	0.0191024
'2013-04-20'	4.1	28.4187	0.00144932	0.0045428	0.00596483	0.00596483	0.00596483	0.00596483	0.00596483	0.00596483	0.00596483
'2013-04-20'	4.1	34.8392	0.00148214	0.00148214	0.00211808	0.00211808	0.00211808	0.00211808	0.00211808	0.00211808	0.00211808
'2013-04-20'	4.1	21.7235	0.0036105	0.00489949	0.00489949	0.00489949	0.00489949	0.00489949	0.00489949	0.00489949	0.00489949
'2013-04-21'	4	32.8673	0.00190196	0.00190196	0.00190196	0.00280622	0.00371862	0.00371862	0.00371862	0.00371862	0.00371862
'2013-04-21'	4	40.5864	0.000598786	0.000598786	0.000969237	0.0014264	0.00154249	0.00205612	0.00212082	0.0021846	0.0021846
'2013-04-21'	4	40.5864	0.000599983	0.000599983	0.000599983	0.00226037	0.00242629	0.00268964	0.00268964	0.00268964	0.00268964
'2013-04-21'	4	19.9646	0.00586569	0.019674	0.0197161	0.0197161	0.0197161	0.0197161	0.0197161	0.0197161	0.0197161
'2013-04-21'	4	12.4978	0.0183788	0.0202024	0.0202024	0.0202024	0.0202024	0.0202024	0.0202024	0.0202024	0.0202024
'2013-04-21'	4	54.1996	0.000987522	0.000987522	0.00152496	0.00165407	0.00178893	0.00178893	0.00214982	0.00214982	0.00214982
'2013-04-21'	4	52.4262	0.00178707	0.00178707	0.00178707	0.00178707	0.00178707	0.00178707	0.00178707	0.00178707	0.00178707
'2013-04-21'	4	52.3579	0.00160024	0.00160024	0.00160024	0.00160024	0.00160024	0.00160024	0.00314841	0.00343707	0.00343707
'2013-04-21'	4	24.1996	0.00155302	0.00157106	0.00279014	0.00729232	0.00812499	0.00812499	0.00812499	0.0103736	0.0103736
'2013-04-21'	4	26.6047	0.00121499	0.00172801	0.00227493	0.00712115	0.00712115	0.00712115	0.00712115	0.00712115	0.00712115
'2013-04-21'	4	32.9258	0.000531895	0.000531895	0.00111647	0.00218807	0.00221696	0.00429464	0.00441299	0.00441299	0.00441299
'2013-04-21'	4	29.1311	0.00189019	0.00426526	0.00426526	0.00426526	0.00426526	0.00426526	0.00426526	0.00426526	0.00426526
'2013-04-21'	4	35.4829	0.00215079	0.00215079	0.00215079	0.00418189	0.00418189	0.00418189	0.00418189	0.00418189	0.00418189
'2013-04-21'	4	34.3242	0.00221394	0.00223705	0.00223705	0.00380968	0.00380968	0.00380968	0.00380968	0.00380968	0.00380968
'2013-04-21'	4	16.7523	0.0144954	0.0144954	0.0144954	0.0144954	0.0144954	0.0144954	0.0144954	0.0144954	0.0144954
'2013-04-21'	4	44.0748	0.000937748	0.00100221	0.00153239	0.00255216	0.00255216	0.00655323	0.00655323	0.00655323	0.00655323
'2013-04-21'	4	39.8217	0.000574367	0.000574367	0.00170449	0.00170449	0.00494738	0.00494738	0.00494738	0.00494738	0.00494738
'2013-04-21'	4	29.6938	0.00213997	0.00213997	0.00213997	0.00551283	0.00551283	0.00551283	0.00551283	0.00551283	0.00551283
'2013-04-21'	4	42.885	0.00102359	0.00102359	0.00170634	0.00187693	0.00187693	0.00187693	0.00187693	0.00187693	0.00187693
'2013-04-21'	4	24.1776	0.00193626	0.00193626	0.00301305	0.00508155	0.00794033	0.00794033	0.00794033	0.00794033	0.00794033
'2013-04-21'	5.4	36.3722	0.0113699	0.0113699	0.0868619	0.0868619	0.0868619	0.0868619	0.0868619	0.0868619	0.0868619
'2013-04-21'	5.4	43.3763	0.0130509	0.0130509	0.0130509	0.0472101	0.0472101	0.0472101	0.0472101	0.0472101	0.0472101
'2013-04-21'	5.4	34.3245	0.00343701	0.00343701	0.0140438	0.0187511	0.0187511	0.0187511	0.0187511	0.0187511	0.0187511
'2013-04-21'	5.4	34.3245	0.00699309	0.00699309	0.0415868	0.0415868	0.0415868	0.0415868	0.0415868	0.0415868	0.0415868
'2013-04-21'	5.4	50.3915	0.00279595	0.00279595	0.00384713	0.00486425	0.0326577	0.0326577	0.0326577	0.0326577	0.0326577
'2013-04-21'	5.4	35.3976	0.0133818	0.0133818	0.0133818	0.100099	0.100099	0.100099	0.100099	0.100099	0.100099
'2013-04-21'	5.4	46.6376	0.00972079	0.00972079	0.00972079	0.00972079	0.0127664	0.0359131	0.0359131	0.0359131	0.0359131
'2013-04-21'	5.4	36.3722	0.00939511	0.00939511	0.00939511	0.0206815	0.0206815	0.0206815	0.0206815	0.0206815	0.0206815
'2013-04-21'	5.4	46.2786	0.0126857	0.0224618	0.0224618	0.0224618	0.0345076	0.0345076	0.0370483	0.0370483	0.0370483
'2013-04-21'	5.4	48.5233	0.00315971	0.0031717	0.0031717	0.00599977	0.0366454	0.0366454	0.0366454	0.0366454	0.0366454
'2013-04-21'	5.4	62.7274	0.00106245	0.00111437	0.00211602	0.00211602	0.00514572	0.00678638	0.0136274	0.0158224	0.0158224
'2013-04-21'	5.4	39.837	0.00439504	0.00595654	0.00595654	0.0234427	0.0418311	0.0418311	0.0418311	0.0418311	0.0418311
'2013-04-21'	5.4	58.136	0.00110541	0.00181356	0.00181356	0.00181356	0.00461032	0.0121182	0.0121182	0.0121182	0.0195121
'2013-04-21'	4.9	29.9391	0.00853502	0.00853502	0.0393707	0.0393707	0.0393707	0.0393707	0.0393707	0.0393707	0.0393707
'2013-04-21'	4.9	36.9115	0.00774796	0.00774796	0.00954813	0.0413763	0.0413763	0.0413763	0.0413763	0.0413763	0.0413763
'2013-04-21'	4.9	33.0636	0.00345848	0.00387209	0.00415389	0.0200402	0.0200402	0.0200402	0.0200402	0.0200402	0.0200402
'2013-04-21'	4.9	34.8901	0.00537799	0.00801645	0.00957416	0.0259353	0.0303297	0.0303297	0.0307302	0.0349114	0.0361481
'2013-04-21'	4.9	20.6352	0.0335767	0.239556	3.81698	3.96679	3.96679	3.96679	3.96679	3.96679	3.96679
'2013-04-21'	4.9	42.548	0.00502649	0.00534727	0.00537979	0.00537979	0.00777749	0.0342384	0.0342384	0.0342384	0.0342384
'2013-04-21'	4.9	36.8364	0.00294924	0.00294924	0.00669123	0.00669123	0.0107259	0.0174143	0.0174143	0.0174143	0.0174143
'2013-04-21'	4.9	33.5384	0.0125364	0.0150734	0.0150734	0.0605064	0.0605064	0.0605064	0.0605064	0.0605064	0.0605064
'2013-04-21'	4.9	47.6515	0.00246225	0.00291593	0.00843999	0.00892331	0.01452	0.0367209	0.0367209	0.04797	0.04797
'2013-04-21'	4.9	26.3834	0.0299249	0.0299249	0.0299249	0.0325845	0.0358617	0.0358617	0.0358617	0.0910664	0.0930576
'2013-04-21'	4.9	43.5928	0.00327052	0.00662188	0.011092	0.0137896	0.0285639	0.0292808	0.0292808	0.0380785	0.0380785
'2013-04-21'	4.2	31.6638	0.00319894	0.00319894	0.00387183	0.00387183	0.00387183	0.00387183	0.00387183	0.00387183	0.00387183
'2013-04-21'	4.2	35.5285	0.00206812	0.00206812	0.00206812	0.00206812	0.00206812	0.00206812	0.00206812	0.00206812	0.00206812
'2013-04-21'	4.2	23.121	0.00690937	0.00692799	0.00692799	0.00692799	0.00692799	0.00692799	0.00816426	0.00816426	0.00816426
'2013-04-21'	4.2	63.3236	0.00105778	0.00145239	0.00145239	0.00145239	0.00145239	0.00145239	0.00145239	0.00145239	0.00145239
'2013-04-21'	5.4	26.4612	0.018072	0.0264578	0.0609676	0.0609676	0.0609676	0.0609676	0.0609676	0.0609676	0.0609676
'2013-04-21'	5.4	34.1456	0.0106772	0.0113376	0.0113376	0.0374716	0.0374716	0.0402976	0.0402976	0.0402976	0.0402976
'2013-04-21'	5.4	58.4898	0.00684292	0.00699314	0.00699314	0.0142311	0.0142311	0.0158232	0.025725	0.0481083	0.0481083
'2013-04-21'	5.4	42.5526	0.00774813	0.00774813	0.0134661	0.0230344	0.0457725	0.0457725	0.0457725	0.0558395	0.0558395
'2013-04-21'	5.4	24.9713	0.0193724	0.0193724	0.0644073	0.0915963	0.0915963	0.0915963	0.0915963	0.0915963	0.0915963
'2013-04-21'	5.4	44.7991	0.0170195	0.0170195	0.0170195	0.0180192	0.0196024	0.066556	0.066556	0.066556	0.0855176
'2013-04-21'	5.4	34.0645	0.0180649	0.0180649	0.0461887	0.224942	0.224942	0.224942	0.224942	0.224942	0.224942
'2013-04-21'	5.4	37.0198	0.00891162	0.0122942	0.0133951	0.0222553	0.0378544	0.0378544	0.0378544	0.0378544	0.0438283
'2013-04-21'	5.4	41.4526	0.00956344	0.0123138	0.0123138	0.0146299	0.0473114	0.0477693	0.0477693	0.0509179	0.0509179
'2013-04-21'	5.4	55.3503	0.00432287	0.00432287	0.00432287	0.00545952	0.00757627	0.00757627	0.0310946	0.0310946	0.0310946
'2013-04-21'	5.4	33.0404	0.0223088	0.0223088	0.0223088	0.0223088	0.0366223	0.0366223	0.056861	0.056861	0.0911859
'2013-04-21'	5.4	51.9001	0.00429011	0.00860262	0.00860262	0.00860262	0.00939906	0.0219223	0.0302621	0.0302621	0.0302621
'2013-04-21'	5.4	24.9713	0.0220941	0.0416389	0.0954945	0.0954945	0.0954945	0.0954945	0.0954945	0.0954945	0.0954945
'2013-04-21'	4.2	28.5649	0.00257375	0.00279646	0.0131446	0.0131446	0.0131446	0.0131446	0.0131446	0.0131446	0.0131446
'2013-04-21'	4.2	35.8033	0.00393408	0.00393408	0.00393408	0.0158343	0.0158343	0.0158343	0.0158343	0.0158343	0.0158343
'2013-04-21'	4.2	30.2574	0.000846577	0.00110918	0.0011547	0.00302615	0.00302615	0.00317853	0.00317853	0.00317853	0.00317853
'2013-04-21'	4.2	61.5063	0.00070561	0.00070561	0.000774999	0.00146425	0.00165018	0.00165018	0.00384752	0.00384752	0.00384752
'2013-04-21'	4.2	43.834	0.000975613	0.00142318	0.00209502	0.0022515	0.0022515	0.00877846	0.0116473	0.0116473	0.0116473
'2013-04-21'	4.2	35.7259	0.00135754	0.00183292	0.00183292	0.00802861	0.0109277	0.0109277	0.0109277	0.0109277	0.0109277
'2013-04-21'	4.2	37.8072	0.00199382	0.00199382	0.00266117	0.00715961	0.00715961	0.00715961	0.00715961	0.00715961	0.00715961
'2013-04-21'	4.2	51.696	0.000985129	0.00113615	0.00198085	0.0020338	0.0020338	0.00326892	0.00326892	0.00326892	0.00326892
'2013-04-21'	4.2	30.0692	0.00241071	0.00241071	0.0113866	0.0170624	0.0170624	0.0170624	0.0170624	0.0170624	0.0170624
'2013-04-21'	4.2	47.9822	0.00102523	0.00102523	0.00117652	0.00221224	0.00255286	0.00255286	0.00295284	0.00295284	0.00307704
'2013-04-21'	4.2	23.1829	0.0107903	0.0201831	0.021763	0.021763	0.021763	0.021763	0.021763	0.021763	0.021763
'2013-04-21'	4.4	23.2319	0.00662849	0.0261867	0.0261867	0.0261867	0.0261867	0.0261867	0.0261867	0.0261867	0.0261867
'2013-04-21'	4.4	28.6295	0.00220287	0.00220287	0.0162823	0.0162823	0.0162823	0.0162823	0.0162823	0.0162823	0.0162823
'2013-04-21'	4.4	28.6972	0.00443118	0.00443118	0.019228	0.019228	0.019228	0.019228	0.019228	0.019228	0.019228
'2013-04-21'	4.4	28.6972	0.00553047	0.00622666	0.0247974	0.0247974	0.0247974	0.0247974	0.0247974	0.0247974	0.0247974
'2013-04-21'	4.4	21.0994	0.00219391	0.00219391	0.0106348	0.0121839	0.0121839	0.0121839	0.0121839	0.0121839	0.0121839
'2013-04-21'	4.4	52.4576	0.00355805	0.00355805	0.00355805	0.00355805	0.00432769	0.00458637	0.00533584	0.00533584	0.00533584
'2013-04-21'	4.4	43.8279	0.00162719	0.00167279	0.0020434	0.00517033	0.00791116	0.00791116	0.01124	0.01124	0.01124
'2013-04-21'	4.4	39.0107	0.00204727	0.00204727	0.00204727	0.00208014	0.00416729	0.00588665	0.00588665	0.00588665	0.00588665
'2013-04-21'	4.4	34.3422	0.00508877	0.00508877	0.00508877	0.00508877	0.00552347	0.00552347	0.00552347	0.00552347	0.00552347
'2013-04-21'	4.4	48.9371	0.00145323	0.00145323	0.00145323	0.00145323	0.00188485	0.00227879	0.00350136	0.00350136	0.00350136
'2013-04-21'	4.4	21.0994	0.00207218	0.00520759	0.0251309	0.0251309	0.0251309	0.0251309	0.0251309	0.0251309	0.0251309
'2013-04-21'	4	31.0566	0.0026871	0.0026871	0.00338387	0.00345726	0.00345726	0.00345726	0.00345726	0.00345726	0.00345726
'2013-04-21'	4	33.6313	0.000529345	0.000529345	0.00430794	0.00430794	0.00430794	0.00430794	0.00430794	0.00430794	0.00430794
'2013-04-21'	4	38.5099	0.00197512	0.00197512	0.00311594	0.00311594	0.00311594	0.00311594	0.00311594	0.00311594	0.00311594
'2013-04-21'	4	27.2261	0.00185378	0.00219832	0.00503623	0.00503623	0.00503623	0.00503623	0.00503623	0.00503623	0.00503623
'2013-04-21'	4	41.0918	0.000701044	0.000701044	0.000701044	0.000839618	0.00257715	0.00257715	0.00257715	0.00257715	0.00257715
'2013-04-21'	4	27.2261	0.00221006	0.00447192	0.00499274	0.00499274	0.00499274	0.00499274	0.00499274	0.00499274	0.00499274
'2013-04-22'	4	32.3328	0.00160836	0.00198626	0.00308627	0.00308627	0.00308627	0.00308627	0.00308627	0.00308627	0.00308627
'2013-04-22'	4	39.001	0.00202279	0.00202279	0.00202279	0.00247489	0.00247489	0.00247489	0.00247489	0.00247489	0.00247489
'2013-04-22'	4	20.2067	0.0174922	0.0174922	0.0174922	0.0174922	0.0174922	0.0174922	0.0174922	0.0174922	0.0174922
'2013-04-22'	4	30.6581	0.00407377	0.00407377	0.00407377	0.00482303	0.00482303	0.00482303	0.00786488	0.00786488	0.00786488
'2013-04-22'	4	25.764	0.0851681	0.0851681	0.0994201	0.10992	0.110174	0.110174	0.110174	0.110174	0.110174
'2013-04-22'	4	20.2067	0.0303958	0.0303958	0.0303958	0.0303958	0.0303958	0.0303958	0.0303958	0.0303958	0.0303958
'2013-04-23'	4.3	27.5464	0.00709108	0.00709108	0.0299215	0.0299215	0.0299215	0.0299215	0.0299215	0.0299215	0.0299215
'2013-04-23'	4.3	34.9926	0.00229355	0.00229355	0.0028156	0.0117703	0.0117703	0.0117703	0.0117703	0.0117703	0.0117703
'2013-04-23'	4.3	27.0394	0.00535488	0.00535488	0.0294867	0.0294867	0.0294867	0.0294867	0.0294867	0.0294867	0.0294867
'2013-04-23'	4.3	27.0394	0.00974603	0.0430725	0.0430725	0.0430725	0.0430725	0.0430725	0.0430725	0.0430725	0.0430725
'2013-04-23'	4.3	27.0447	0.00425374	0.00425374	0.00425374	0.0109307	0.0109307	0.0109307	0.0109307	0.0109307	0.0109307
'2013-04-23'	4.3	45.9855	0.00214577	0.00224062	0.00224062	0.0033235	0.0033235	0.00854859	0.00854859	0.00854859	0.00854859
'2013-04-23'	4.3	43.3085	0.00319129	0.00319129	0.00319129	0.00319129	0.00960368	0.00960368	0.00960368	0.00960368	0.00960368
'2013-04-23'	4.3	56.9729	0.000616781	0.000937307	0.000937307	0.00101289	0.00101289	0.00144864	0.00562705	0.00562705	0.00697516
'2013-04-23'	4.3	34.9892	0.00743685	0.00743685	0.00743685	0.00743685	0.0148656	0.0148656	0.0148656	0.0148656	0.0148656
'2013-04-23'	4.3	53.6275	0.00143811	0.00236829	0.00236829	0.00236829	0.00236829	0.00236829	0.00371939	0.00397098	0.00416225
'2013-04-23'	4.3	27.0447	0.00429972	0.00429972	0.0114605	0.0114605	0.0114605	0.0114605	0.0114605	0.0114605	0.0114605
'2013-04-23'	4.3	47.384	0.00410101	0.00410101	0.00410101	0.00410101	0.00410101	0.00919015	0.00919015	0.00919015	0.00919015
'2013-04-23'	4.3	38.7687	0.00215047	0.00215047	0.00215047	0.00544506	0.0067432	0.0067432	0.0067432	0.0067432	0.0067432
'2013-04-23'	4.3	21.9875	0.0345371	0.0435637	0.0435637	0.0435637	0.0435637	0.0435637	0.0435637	0.0435637	0.0435637
'2013-04-23'	4.1	33.6215	0.00124648	0.00124648	0.00124648	0.00374843	0.00377528	0.00377528	0.00377528	0.00377528	0.00377528
'2013-04-23'	4.1	30.6315	0.00236055	0.00236055	0.00236055	0.00236055	0.00236055	0.00236055	0.00236055	0.00236055	0.00236055
'2013-04-23'	4.1	30.6315	0.00580441	0.00580441	0.00580441	0.00580441	0.00580441	0.00580441	0.00580441	0.00580441	0.00580441
'2013-04-23'	4.1	22.2097	0.00306546	0.00306546	0.0197797	0.0197797	0.0197797	0.0197797	0.0197797	0.0197797	0.0197797
'2013-04-23'	4.1	25.3378	0.00462413	0.00527405	0.019107	0.019107	0.019107	0.019107	0.019107	0.019107	0.019107
'2013-04-23'	4.1	22.2097	0.00648137	0.0146336	0.0146336	0.0146336	0.0146336	0.0146336	0.0146336	0.0146336	0.0146336
'2013-04-23'	4.1	40.43	0.00161991	0.00220129	0.00260357	0.00287512	0.00287512	0.00287645	0.00324121	0.00324121	0.00405906
'2013-04-23'	4.1	32.2624	0.00182706	0.00182706	0.00634403	0.00634403	0.00634403	0.00634403	0.00634403	0.00634403	0.00634403
'2013-05-01'	4.3	24.1972	0.00677925	0.00677925	0.0113439	0.0113439	0.0113439	0.0113439	0.0113439	0.0113439	0.0113439
'2013-05-01'	4.3	29.0711	0.00288499	0.00288499	0.00358017	0.00999425	0.00999425	0.00999425	0.00999425	0.00999425	0.00999425
'2013-05-01'	4.3	32.2395	0.00188775	0.00188775	0.00188775	0.00594731	0.00766185	0.00766185	0.00766185	0.00766185	0.00766185
'2013-05-01'	4.3	32.2395	0.00431536	0.00431536	0.00693346	0.0140548	0.0140548	0.0140548	0.0140548	0.0140548	0.0140548
'2013-05-01'	4.3	30.0563	0.00295086	0.00295086	0.00295086	0.00723448	0.00723448	0.00723448	0.00723448	0.00723448	0.00723448
'2013-05-01'	4.3	51.2397	0.00131195	0.00131195	0.00131195	0.00131195	0.00142142	0.00190603	0.00258144	0.00258144	0.00258144
'2013-05-01'	4.3	45.4848	0.00154712	0.00190197	0.00190197	0.00190197	0.00412065	0.00412065	0.00439787	0.00439787	0.00439787
'2013-05-01'	4.3	22.5409	0.000750913	0.00143364	0.00254711	0.00315762	0.00612558	0.00612558	0.00612558	0.00612558	0.00612558
'2013-05-01'	4.3	31.8785	0.00381124	0.00381124	0.00381124	0.00381124	0.0071843	0.0071843	0.0125268	0.0125268	0.0140707
'2013-05-01'	4.3	41.2149	0.00116155	0.00116155	0.00145967	0.00151751	0.00220274	0.00299537	0.00299537	0.00299537	0.00447794
'2013-05-01'	4.3	29.0248	0.00227501	0.00246441	0.00246441	0.00449474	0.00795189	0.0118773	0.0118773	0.0147659	0.019766
'2013-05-01'	4.3	24.9388	0.00975822	0.00975822	0.0548182	0.0723538	0.0723538	0.0723538	0.0723538	0.0723538	0.0723538
'2013-05-01'	4.3	14.6943	0.0135378	0.0269307	0.0269307	0.0269307	0.0269307	0.0269307	0.0269307	0.0269307	0.0269307
'2013-05-01'	4.3	31.2336	0.0028914	0.0028914	0.0028914	0.00416076	0.00446376	0.00467188	0.00540166	0.00540166	0.00602257
'2013-05-01'	4.3	22.5409	0.00290627	0.0107147	0.0107147	0.0107147	0.0107147	0.0107147	0.0107147	0.0107147	0.0107147
'2013-05-01'	4.3	25.4409	0.00485516	0.00485516	0.0148521	0.0358849	0.0358849	0.0358849	0.0358849	0.0358849	0.0358849
'2013-05-01'	4.3	33.5682	0.00333857	0.00333857	0.00411654	0.0106558	0.0148231	0.0148231	0.0148231	0.0208295	0.0208295
'2013-05-11'	4	29.1761	0.00217533	0.00217533	0.00372096	0.00372096	0.00372096	0.00372096	0.00372096	0.00372096	0.00372096
'2013-05-11'	4	31.0156	0.00223119	0.00223119	0.0035259	0.0035259	0.0035259	0.0035259	0.0035259	0.0035259	0.0035259
'2013-05-11'	4	37.7489	0.000622835	0.00108418	0.00125494	0.00169804	0.00212933	0.00212933	0.00212933	0.00212933	0.00212933
'2013-05-11'	4	37.754	0.00213889	0.00213889	0.00213889	0.00977886	0.00977886	0.00977886	0.00977886	0.00977886	0.00977886
'2013-05-11'	4	30.5077	0.00514801	0.00514801	0.0107565	0.0115414	0.0115414	0.0115414	0.0115414	0.0115414	0.0115414
'2013-05-11'	4	26.141	0.00314138	0.0294862	0.0294862	0.0294862	0.0294862	0.0294862	0.0294862	0.0294862	0.0294862
'2013-05-11'	4	29.2395	0.00125167	0.00125167	0.00343387	0.00563244	0.00563244	0.00563244	0.00563244	0.00563244	0.00563244
'2013-05-11'	4	60.4002	0.000465891	0.000465891	0.000465891	0.000807055	0.000863804	0.0012774	0.00265674	0.00265674	0.00265674
'2013-05-11'	4	41.0635	0.00148798	0.00154558	0.00164289	0.00164289	0.00410242	0.00435004	0.00478351	0.00478351	0.00478351
'2013-05-11'	4	45.8263	0.00156666	0.00162544	0.00162544	0.00162544	0.00286478	0.00623278	0.00728762	0.00728762	0.00728762
'2013-05-11'	4	37.192	0.00462793	0.00462793	0.00462793	0.0103191	0.0134226	0.0157888	0.0157888	0.0157888	0.0157888
'2013-05-11'	4	26.141	0.00356769	0.0483643	0.0483643	0.0483643	0.0483643	0.0483643	0.0483643	0.0483643	0.0483643
'2013-05-11'	4	36.7358	0.00178716	0.00247499	0.00332019	0.00382221	0.00396738	0.00798906	0.00798906	0.00798906	0.00798906
'2013-05-11'	4	29.2395	0.0047923	0.024215	0.024215	0.024215	0.024215	0.024215	0.024215	0.024215	0.024215
'2013-05-11'	4.3	27.9817	0.00312833	0.00312833	0.00754887	0.00754887	0.00754887	0.00754887	0.00754887	0.00754887	0.00754887
'2013-05-11'	4.3	34.8095	0.00408562	0.00408562	0.00408562	0.00715902	0.00715902	0.00715902	0.00715902	0.00715902	0.00715902
'2013-05-11'	4.3	30.3216	0.00321927	0.00321927	0.00321927	0.00501798	0.00501798	0.00501798	0.00501798	0.00501798	0.00501798
'2013-05-11'	4.3	30.3216	0.0032402	0.0032402	0.00556216	0.00556216	0.00556216	0.00556216	0.00556216	0.00556216	0.00556216
'2013-05-11'	4.3	23.2644	0.00236772	0.00236772	0.00809431	0.00809431	0.00809431	0.00809431	0.00809431	0.00809431	0.00809431
'2013-05-11'	4.3	37.7825	0.00060961	0.000818294	0.00172868	0.00986425	0.00986425	0.00986425	0.00986425	0.00986425	0.00986425
'2013-05-11'	4.3	24.7556	0.00611689	0.00840558	0.0414276	0.0414276	0.0456284	0.0456284	0.0456284	0.0456284	0.0456284
'2013-05-11'	4.3	23.2644	0.00390986	0.010027	0.0104069	0.0104069	0.0104069	0.0104069	0.0104069	0.0104069	0.0104069
'2013-05-11'	4.3	33.9099	0.00192673	0.00192673	0.00192673	0.00537956	0.00537956	0.00537956	0.00537956	0.00537956	0.00537956
'2013-05-11'	4.3	22.1704	0.0140716	0.0529079	0.0529079	0.0529079	0.0529079	0.0529079	0.0529079	0.0529079	0.0529079
'2013-05-11'	4.3	28.3384	0.00397993	0.00649721	0.0476212	0.0476212	0.0476212	0.0476212	0.0476212	0.0476212	0.0476212
'2013-05-11'	4	30.165	0.00293175	0.00293175	0.00312255	0.00312255	0.00397635	0.00397635	0.00397635	0.00397635	0.00397635
'2013-05-11'	4	24.6159	0.00170563	0.00170563	0.00505569	0.00505569	0.00505569	0.00505569	0.00505569	0.00505569	0.00505569
'2013-05-11'	4	37.9859	0.000799588	0.00108394	0.00147036	0.00527797	0.00527797	0.00527797	0.00527797	0.00527797	0.00527797
'2013-05-11'	4	39.8027	0.000753894	0.00134356	0.0018421	0.00201428	0.0029433	0.0029433	0.0029433	0.0029433	0.0029433
'2013-05-11'	4	26.0297	0.00270872	0.00659068	0.0208024	0.0208024	0.0208024	0.0208024	0.0208024	0.0208024	0.0208024
'2013-05-11'	4	24.6159	0.00125079	0.00519727	0.00519727	0.00519727	0.00519727	0.005221	0.005221	0.00561497	0.00561497
'2013-05-11'	4	23.0597	0.0117175	0.0206392	0.0206392	0.0206392	0.0206392	0.0206392	0.0206392	0.0206392	0.0206392
'2013-05-11'	4	29.0389	0.00571765	0.00586103	0.0270496	0.0270496	0.0270496	0.0270496	0.0270496	0.0270496	0.0270496
'2013-05-15'	4.4	57.2343	0.00320404	0.00320404	0.00320404	0.00320404	0.00320404	0.00320404	0.00320404	0.00557824	0.00557824
'2013-05-15'	4.4	36.0217	0.00350181	0.00350181	0.00350181	0.00408228	0.0197158	0.0197158	0.0197158	0.0197158	0.0197158
'2013-05-15'	4.4	30.6769	0.0100166	0.0100166	0.0100166	0.0100166	0.0100166	0.0100166	0.0100166	0.0100166	0.0100166
'2013-05-15'	4.4	17.5128	0.0138115	0.0158427	0.0161142	0.0161142	0.0161142	0.0161142	0.0161142	0.0161142	0.0161142
'2013-05-16'	4.2	28.0805	0.0037582	0.00396427	0.0104926	0.0104926	0.0104926	0.0104926	0.0104926	0.0104926	0.0104926
'2013-05-16'	4.2	27.4983	0.00588146	0.00795623	0.00795623	0.00795623	0.00795623	0.00795623	0.00795623	0.00795623	0.00795623
'2013-05-16'	4.2	36.7401	0.00136269	0.00174996	0.00183723	0.00501448	0.00501448	0.00501448	0.00501448	0.00501448	0.00501448
'2013-05-16'	4.2	29.4805	0.00260057	0.00319799	0.00894212	0.00894212	0.00894212	0.00951954	0.00951954	0.00951954	0.00951954
'2013-05-16'	4.2	22.0935	0.00578705	0.00832036	0.00832036	0.00832036	0.00832036	0.00832036	0.00832036	0.00832036	0.00832036
'2013-05-16'	4.2	29.887	0.00227915	0.00227915	0.0139289	0.0139289	0.0139289	0.0139289	0.0139289	0.0139289	0.0139289
'2013-05-26'	4.1	28.1798	0.00365953	0.00365953	0.0106588	0.0106588	0.0106588	0.0106588	0.0106588	0.0106588	0.0106588
'2013-05-26'	4.1	34.7043	0.00326357	0.00326357	0.00326357	0.00808473	0.00808473	0.00808473	0.00808473	0.00808473	0.00808473
'2013-05-26'	4.1	32.3462	0.0017777	0.0017777	0.0029381	0.0029381	0.0029381	0.0029381	0.0029381	0.0033185	0.0033185
'2013-05-26'	4.1	60.1015	0.000903691	0.00109431	0.00110301	0.00112119	0.00112119	0.00153496	0.00348164	0.00348164	0.00348164
'2013-05-26'	4.1	25.5108	0.00320427	0.00320427	0.00666726	0.00666726	0.00666726	0.00666726	0.00666726	0.00666726	0.00666726
'2013-05-26'	4.1	19.4612	0.00350345	0.0193883	0.0193883	0.0193883	0.0193883	0.0193883	0.0193883	0.0193883	0.0193883
'2013-05-26'	4.1	45.1682	0.00117476	0.00117476	0.00117476	0.00191768	0.00489523	0.0109336	0.0109336	0.0109336	0.0109336
'2013-05-26'	4.1	39.1282	0.00234834	0.00234834	0.00234834	0.00234834	0.00986262	0.00986262	0.00986262	0.00986262	0.00986262
'2013-05-26'	4.1	33.6623	0.000897983	0.000995893	0.002088	0.00336196	0.00439924	0.00439924	0.00439924	0.00439924	0.00439924
'2013-05-26'	4.1	46.5607	0.000693337	0.00120703	0.00146656	0.00162076	0.00162076	0.00303553	0.00404845	0.00425008	0.00437429
'2013-05-26'	4.1	27.5551	0.00217825	0.00217825	0.00707434	0.00946539	0.00946539	0.00946539	0.00946539	0.00946539	0.00946539
'2013-05-26'	4.1	22.0706	0.00686384	0.0550639	0.0550639	0.0550639	0.0550639	0.0550639	0.0550639	0.0550639	0.0550639
'2013-05-26'	4.1	17.7793	0.0266589	0.0266589	0.0266589	0.0266589	0.0266589	0.0266589	0.0266589	0.0266589	0.0266589
'2013-05-26'	4.1	37.3111	0.00175331	0.00266127	0.00289902	0.00315836	0.00445061	0.00523991	0.00523991	0.00552289	0.00552289
'2013-05-26'	4.1	29.5389	0.00234137	0.00302814	0.0186564	0.0186564	0.0186564	0.0186564	0.0186564	0.0186564	0.0186564
'2013-05-26'	4.1	21.4767	0.0433113	0.0433113	0.0433113	0.0433113	0.0433113	0.0433113	0.0433113	0.0433113	0.0433113
'2013-05-26'	4.1	28.1311	0.00632709	0.00632709	0.0300602	0.0300602	0.0300602	0.0300602	0.0300602	0.0300602	0.0300602
'2013-06-04'	4.3	57.1089	0.001994	0.001994	0.001994	0.001994	0.001994	0.001994	0.001994	0.001994	0.001994
'2013-06-04'	4.3	41.2818	0.00296578	0.00296578	0.00357818	0.00357818	0.00357818	0.00533864	0.00533864	0.00533864	0.00533864
'2013-06-04'	4.3	23.2863	0.00332862	0.00332862	0.00332862	0.00539909	0.00539909	0.00539909	0.00539909	0.00539909	0.00539909
'2013-07-06'	4	25.4436	0.00320785	0.0126586	0.0126586	0.0126586	0.0126586	0.0126586	0.0126586	0.0126586	0.0126586
'2013-07-06'	4	33.6801	0.00175393	0.00175393	0.00175393	0.00641949	0.00641949	0.00641949	0.00641949	0.00641949	0.00641949
'2013-07-06'	4	43.0506	0.000699143	0.000758814	0.0011003	0.00111448	0.00350747	0.00350747	0.00350747	0.00350747	0.00350747
'2013-07-06'	4	29.1522	0.00273236	0.00450865	0.012234	0.0197334	0.0197334	0.0197334	0.0197334	0.0197334	0.0197334
'2013-07-06'	4	21.0891	0.00392656	0.00901717	0.00901717	0.00901717	0.00901717	0.00901717	0.00901717	0.00901717	0.00901717
'2013-07-06'	4	36.2925	0.00181731	0.00262671	0.00310135	0.00680777	0.00680777	0.00680777	0.00680777	0.00680777	0.00680777
'2013-07-08'	4.5	31.536	0.00507215	0.00507215	0.0142748	0.0142748	0.0142748	0.0142748	0.0142748	0.0142748	0.0142748
'2013-07-08'	4.5	37.6632	0.00246138	0.00246138	0.00246138	0.00746768	0.0103371	0.0103371	0.0103371	0.0103371	0.0103371
'2013-07-08'	4.5	48.5631	0.00782426	0.00782426	0.00782426	0.00782426	0.00782426	0.00782426	0.00782426	0.00782426	0.00782426
'2013-07-08'	4.5	41.8325	0.00399836	0.00576244	0.00688155	0.00688155	0.00688155	0.00688155	0.00688155	0.00797827	0.00871892
'2013-07-08'	4.5	51.4817	0.00161854	0.00161854	0.00161854	0.00161854	0.00161854	0.00270091	0.00270091	0.00270091	0.00270091
'2013-07-21'	4.1	32.9212	0.00143591	0.00143591	0.00198027	0.0132644	0.0133625	0.0133625	0.013571	0.013571	0.013571
'2013-07-21'	4.1	19.4012	0.00732733	0.0210497	0.0210497	0.0210497	0.0210497	0.0210497	0.0210497	0.0210497	0.0210497
'2013-07-21'	4.1	22.9483	0.00440145	0.00560293	0.0204492	0.0204492	0.0204492	0.0204492	0.0204492	0.0204492	0.0204492
'2013-07-22'	6.7	58.608	0.0288321	0.0288321	0.0881012	0.104687	0.104687	0.104687	0.263829	0.356105	0.356105
'2013-07-22'	6.7	54.2424	0.0543059	0.0543059	0.0543059	0.0543059	0.0543059	0.0543059	0.143737	0.143737	0.269598
'2013-07-22'	6.7	36.8716	0.0461177	0.0461177	0.0461177	0.0508912	0.0508912	0.0508912	0.0508912	0.0508912	0.0508912
'2013-07-27'	4.5	23.9874	0.0042484	0.0230374	0.0230374	0.0230374	0.0230374	0.0230374	0.0230374	0.0230374	0.0230374
'2013-07-27'	4.5	52.7128	0.00125299	0.00125299	0.00164752	0.00164752	0.00164752	0.00288675	0.00996033	0.0130035	0.0130035
'2013-07-27'	4.5	52.7128	0.00164896	0.00180785	0.00180785	0.00180785	0.00213253	0.003517	0.0105601	0.0170769	0.0170769
'2013-07-27'	4.5	52.7128	0.0025977	0.0025977	0.0025977	0.0025977	0.00283696	0.00395125	0.00905008	0.014554	0.014554
'2013-08-08'	4.7	52.8969	0.00138386	0.00138386	0.00138386	0.00275354	0.00881078	0.00881078	0.00881078	0.00881078	0.00881078
'2013-08-08'	4.7	25.888	0.0165007	0.0288552	0.0288552	0.0288552	0.0288552	0.0288552	0.0288552	0.0288552	0.0288552
'2013-08-08'	4.7	41.6509	0.00626201	0.00626201	0.0072212	0.00890908	0.00890908	0.00890908	0.00890908	0.00890908	0.00890908
'2013-08-08'	4.7	50.4896	0.00267674	0.00267674	0.00267674	0.00637779	0.0144899	0.0144899	0.0144899	0.0144899	0.0144899
'2013-08-08'	4.7	54.3586	0.00248178	0.00248178	0.00271613	0.00271613	0.00386051	0.0135565	0.0155843	0.0155843	0.0155843
'2013-08-08'	4.7	63.502	0.00168062	0.00168062	0.00168062	0.00207424	0.00315097	0.00377335	0.00485893	0.00696115	0.00696115
'2013-08-28'	4.2	41.1677	0.00805105	0.00805105	0.00805105	0.00805105	0.00805105	0.00871809	0.00871809	0.00871809	0.00871809
'2013-08-28'	4.2	48.9195	0.0106276	0.0106276	0.0106276	0.0106276	0.0106276	0.0106276	0.0106276	0.0106276	0.0106276
'2013-08-28'	4.2	42.1083	0.00394547	0.00394547	0.00394547	0.00394547	0.00502102	0.0158725	0.0158725	0.0158725	0.0158725
'2013-08-28'	4.2	45.5246	0.00499588	0.00499588	0.00499588	0.00499588	0.00499588	0.00568821	0.00568821	0.00716274	0.0104172
'2013-08-28'	4.2	55.5775	0.00502558	0.00502558	0.00502558	0.00502558	0.00542913	0.00542913	0.0120621	0.0120621	0.0120621
'2013-08-30'	5.1	27.0251	0.0522945	0.0522945	0.0522945	0.0522945	0.0522945	0.0606088	0.0606088	0.0676033	0.0676033
'2013-08-30'	5.1	28.2458	0.0054277	0.00701127	0.00701127	0.00872686	0.0217362	0.0217362	0.042455	0.042455	0.042455
'2013-08-30'	5.1	17.2026	0.0839241	0.0839241	0.0839241	0.0839241	0.101509	0.101509	0.101509	0.101509	0.101509
'2013-08-30'	5.1	18.2967	0.0802998	0.0802998	0.0802998	0.0802998	0.0809656	0.0809656	0.10777	0.10777	0.10777
'2013-08-30'	5.1	34.5345	0.00900277	0.00900277	0.00952654	0.0103271	0.0103271	0.0161085	0.0161085	0.0304519	0.0311926
'2013-08-30'	5.1	16.8952	0.0445479	0.0445479	0.0445479	0.0445479	0.0445479	0.0445479	0.0551065	0.0551065	0.0551065
'2013-08-30'	5.1	15.6997	0.0792457	0.0792457	0.0792457	0.080382	0.080382	0.080382	0.080382	0.080382	0.080382
'2013-08-30'	5.1	18.2967	0.0662851	0.0662851	0.0662851	0.0662851	0.0662851	0.0662851	0.0662851	0.0769928	0.0786435
'2013-08-30'	5.1	18.2967	0.0679069	0.0679069	0.0679069	0.0679069	0.0679069	0.0679069	0.0679069	0.0679069	0.0679069
'2013-08-30'	5.1	12.1378	0.0400683	0.0515033	0.132773	0.132773	0.132773	0.132773	0.132773	0.132773	0.132773
'2013-08-30'	5.1	17.2026	0.0781115	0.0781115	0.0781115	0.0856032	0.0967756	0.0983613	0.0983613	0.0983613	0.0983613
'2013-08-30'	5.1	12.1378	0.0709077	0.0709077	0.0709077	0.0709077	0.115151	0.115151	0.115151	0.115151	0.115151
'2013-08-30'	5.1	17.2026	0.0928989	0.0928989	0.0928989	0.0928989	0.0928989	0.0928989	0.0928989	0.0928989	0.0928989
'2013-08-30'	5.1	15.6997	0.0739365	0.0739365	0.0739365	0.126508	0.126508	0.126508	0.126508	0.126508	0.126508
'2013-08-30'	5.1	12.1378	0.0220016	0.0266577	0.0318444	0.0329908	0.0532125	0.0560057	0.0560057	0.0560057	0.0560057
'2013-08-30'	5.1	12.1378	0.0407211	0.04613	0.0550479	0.196132	0.196132	0.196132	0.196132	0.196132	0.196132
'2013-08-30'	5.1	17.2026	0.0884078	0.0884078	0.0884078	0.0884078	0.0884078	0.0884078	0.0884078	0.0884078	0.0884078
'2013-08-30'	5.1	18.2967	0.380636	0.380636	0.380636	0.380636	0.380636	0.380636	0.380636	0.380636	0.380636
'2013-08-30'	5.1	13.6467	0.0370555	0.0370555	0.0370555	0.0370555	0.0562391	0.0562391	0.0562391	0.0562391	0.0562391
'2013-08-30'	5.1	12.1378	0.0479193	0.0479193	0.0479193	0.0619858	0.0619858	0.0619858	0.0619858	0.0619858	0.0619858
'2013-08-30'	5.1	22.405	0.0156892	0.0156892	0.0181465	0.0203459	0.0203459	0.0477287	0.0477287	0.0477287	0.0477287
'2013-08-30'	5.1	36.4262	0.00589641	0.0075771	0.00831001	0.00949367	0.0144066	0.0144066	0.0249019	0.0249019	0.0249019
'2013-08-30'	5.1	12.1378	0.0183432	0.0216198	0.0471903	0.0471903	0.0471903	0.0471903	0.0471903	0.0471903	0.0471903
'2013-08-30'	5.1	12.1378	0.033781	0.0375416	0.0655017	0.16692	0.167561	0.167561	0.167561	0.167561	0.167561
'2013-08-30'	5.1	12.1378	0.0323339	0.0337593	0.0420264	0.0649852	0.0649852	0.0649852	0.0649852	0.0649852	0.0649852
'2013-08-30'	5.1	33.1937	0.0400883	0.0400883	0.0400883	0.0400883	0.0400883	0.0527059	0.0527059	0.0527059	0.0527059
'2013-09-20'	5.3	33.9596	0.0171349	0.0171349	0.0171349	0.0433513	0.060792	0.060792	0.060792	0.060792	0.060792
'2013-09-20'	5.3	40.0174	0.00397598	0.00613899	0.00682563	0.00732907	0.0116881	0.0205279	0.0306547	0.0373166	0.0535384
'2013-09-20'	5.3	31.6623	0.0103625	0.0112818	0.0112818	0.0165972	0.0165972	0.0244715	0.0305325	0.0305325	0.0305325
'2013-10-14'	4.6	34.9708	0.00211183	0.00261102	0.00402283	0.0143766	0.0143766	0.0185262	0.0185262	0.0185262	0.0185262
'2013-10-14'	4.6	55.2081	0.0024766	0.00262273	0.00262273	0.00326382	0.00402585	0.0052915	0.0052915	0.00597104	0.0101101
'2013-10-14'	4.6	18.4427	0.0786894	0.0786894	0.0786894	0.0786894	0.0786894	0.0786894	0.0786894	0.0786894	0.0786894
'2013-10-15'	4.3	50.7459	0.00667715	0.00725938	0.00725938	0.00725938	0.00725938	0.0880329	0.0984839	0.0984839	0.0984839
'2013-10-15'	4.3	29.4166	0.00630493	0.00630493	0.00630493	0.0113463	0.0142864	0.0426763	0.0541048	0.0541048	0.0541048
'2013-10-15'	4.3	28.5282	0.00207501	0.00219555	0.0150535	0.0150535	0.0150535	0.0150535	0.0150535	0.0150535	0.0150535
'2013-10-30'	4	58.2196	0.00665218	0.00665218	0.0126621	0.0126621	0.0126621	0.0126621	0.0126621	0.0126621	0.0126621
'2013-10-30'	4	56.3707	0.00224404	0.00320326	0.00431408	0.00431408	0.00431408	0.0144641	0.016494	0.016494	0.016494
'2013-10-30'	4	46.4972	0.00209738	0.00240326	0.00363053	0.00401115	0.00433248	0.0208978	0.0208978	0.0208978	0.0208978
'2013-11-04'	4.3	24.3452	0.0198684	0.0198684	0.0198684	0.0198684	0.0198684	0.0198684	0.0198684	0.0198684	0.0198684
'2013-11-04'	4.3	36.432	0.00576525	0.00576525	0.00576525	0.00681769	0.00992949	0.0173221	0.0173221	0.0234125	0.0234125
'2013-11-04'	4.3	51.0788	0.00339549	0.00339549	0.00339549	0.00339549	0.00339549	0.00498361	0.0156719	0.0156719	0.0156719
'2013-11-04'	4.3	20.7451	0.0211003	0.0211003	0.0301919	0.0301919	0.0301919	0.0301919	0.0301919	0.0301919	0.0301919
'2013-11-04'	4.3	36.432	0.00623182	0.00623182	0.00623182	0.0218892	0.0284869	0.0284869	0.0284869	0.0284869	0.0284869
'2013-11-07'	4.2	30.2121	0.00148722	0.00148722	0.00907211	0.00907211	0.00907211	0.00907211	0.00907211	0.00907211	0.00907211
'2013-11-07'	4.2	27.0337	0.00164491	0.00164491	0.00662092	0.00662092	0.00662092	0.00662092	0.00662092	0.00662092	0.00662092
'2013-11-07'	4.2	31.9015	0.00151352	0.00151352	0.00151352	0.00196991	0.00234011	0.00335513	0.00335513	0.00335513	0.00335513
'2013-11-07'	4.2	23.9803	0.0026089	0.0026089	0.007008	0.00759947	0.00759947	0.00759947	0.00759947	0.00759947	0.00759947
'2013-11-07'	4.2	51.0319	0.000992463	0.000992463	0.000992463	0.000992463	0.000992463	0.0019486	0.00196621	0.00196621	0.00196621
'2013-11-07'	4.2	41.7686	0.000956388	0.00121575	0.00121575	0.00187678	0.00277786	0.00277786	0.00277786	0.00277786	0.00277786
'2013-11-16'	4.6	44.3373	0.00447092	0.00447092	0.00447092	0.00447092	0.00447092	0.0116998	0.0116998	0.0116998	0.0116998
'2013-11-16'	4.6	41.2724	0.00419927	0.00534287	0.00534287	0.0253648	0.0405242	0.0405242	0.0405242	0.0405242	0.0405242
'2013-11-16'	4.6	10.9452	0.173451	0.292638	0.292638	0.292638	0.292638	0.292638	0.292638	0.292638	0.292638
'2013-11-16'	4.6	22.2545	0.0164854	0.0453842	0.0697235	0.0928672	0.0928672	0.0928672	0.0928672	0.0928672	0.0928672
'2013-11-16'	4.6	30.8766	0.0133331	0.0156964	0.0213864	0.071422	0.071422	0.071422	0.071422	0.071422	0.071422
'2013-11-16'	4.6	53.2551	0.00316688	0.00507484	0.0084333	0.0103727	0.0121126	0.0121126	0.0121126	0.0121126	0.0121126
'2013-11-23'	4.5	35.6421	0.00104098	0.00232008	0.00232008	0.00527353	0.00555767	0.00558309	0.00605331	0.00605331	0.00605331
'2013-11-23'	4.5	15.1316	0.0381671	0.0381671	0.0381671	0.0381671	0.0381671	0.0381671	0.0381671	0.0381671	0.0381671
'2013-11-23'	4.5	39.8939	0.00109754	0.00169189	0.00169323	0.00516852	0.0103223	0.0103223	0.0103223	0.0103223	0.0103223
'2013-11-28'	4.7	35.8417	0.00841706	0.00841706	0.0118097	0.0118097	0.0350743	0.0350743	0.0350743	0.0350743	0.0350743
'2013-11-28'	4.7	37.2725	0.00431568	0.00570455	0.00570455	0.0197831	0.0324577	0.0324577	0.0452699	0.0452699	0.0452699
'2013-11-28'	4.7	44.8248	0.0078581	0.0078581	0.0099129	0.0099129	0.0099129	0.0146493	0.0323581	0.0323581	0.0323581
'2013-11-28'	4.7	37.2725	0.00517736	0.00517736	0.00517736	0.00640732	0.013818	0.013818	0.0219433	0.0219433	0.0219433
'2013-11-28'	4.7	37.1748	0.00484858	0.00484858	0.00516462	0.0234998	0.0354427	0.0354427	0.0354427	0.0354427	0.0354427
'2013-11-28'	4.7	27.2428	0.0104959	0.0104959	0.0267155	0.0316702	0.0316702	0.0389856	0.0426542	0.0426542	0.0426542
'2013-11-28'	4.7	25.7681	0.00669423	0.00669423	0.0213765	0.0261573	0.0316464	0.0316464	0.0316464	0.0316464	0.0316464
'2013-12-25'	4	46.7892	0.000739794	0.000948891	0.0012997	0.0012997	0.00131731	0.0017318	0.00191554	0.00191554	0.00191554
'2013-12-25'	4	22.7424	0.00671651	0.00829737	0.00829737	0.00829737	0.00829737	0.00829737	0.00829737	0.00829737	0.00829737
'2013-12-25'	4	32.7362	0.00127648	0.00127648	0.00127648	0.00221403	0.00221403	0.00221403	0.00257038	0.00257038	0.00257038
'2013-12-25'	4	30.418	0.00077964	0.00077964	0.00170399	0.00240302	0.00487585	0.00793165	0.00800139	0.00800139	0.00800139
'2013-12-29'	4	22.4066	0.0028099	0.0028099	0.0045647	0.0045647	0.0045647	0.0045647	0.00474977	0.00474977	0.00474977
'2013-12-29'	4	27.3548	0.00171446	0.00220639	0.00253245	0.00387173	0.00387173	0.00441046	0.00441046	0.00441046	0.00441046
'2013-12-29'	4	26.8447	0.00151919	0.00151919	0.00548189	0.00548189	0.00548189	0.00548189	0.00548189	0.00548189	0.00548189
'2014-01-15'	4.5	43.9739	0.00596526	0.00596526	0.00596526	0.0144914	0.0144914	0.0159085	0.0159085	0.0159085	0.0159085
'2014-01-15'	4.5	57.5318	0.00330206	0.00330206	0.00330206	0.00330206	0.00335285	0.00464556	0.00464556	0.00464556	0.00464556
'2014-01-15'	4.5	40.1502	0.00776456	0.00776456	0.0106767	0.010784	0.0193094	0.0193094	0.0193094	0.0193094	0.0193094
'2014-01-15'	4.5	57.1644	0.00134462	0.00144396	0.00144396	0.00172415	0.0034078	0.00400544	0.00400544	0.0119644	0.0119644
'2014-01-15'	4.5	54.5285	0.00526092	0.00526092	0.00526092	0.00526092	0.00526092	0.0088034	0.0088034	0.0142919	0.0159477
'2014-01-15'	4.5	52.4146	0.0014928	0.00305879	0.00360278	0.00360278	0.00360278	0.00360278	0.00360278	0.00360278	0.00360278
'2014-01-28'	4.7	31.0727	0.00717317	0.00717317	0.00717317	0.00866372	0.0269187	0.0269187	0.0269187	0.0269187	0.0269187
'2014-01-28'	4.7	55.4003	0.00355857	0.00561952	0.00561952	0.00561952	0.00561952	0.00561952	0.00561952	0.00561952	0.00828642
'2014-01-28'	4.7	28.219	0.00589235	0.00589235	0.00649887	0.0273717	0.0273717	0.0273717	0.0273717	0.0273717	0.0273717
'2014-01-28'	4.7	37.181	0.00367155	0.00599873	0.00599873	0.00610043	0.0408866	0.0408866	0.0408866	0.0408866	0.0408866
'2014-01-28'	4.7	36.1178	0.00556479	0.00764861	0.010445	0.010445	0.010445	0.010445	0.010445	0.010445	0.012094
'2014-01-28'	4.7	35.4663	0.00637421	0.00865486	0.00873331	0.00904421	0.0235431	0.0235431	0.0235431	0.0235431	0.0235431
'2014-01-28'	4.7	58.9818	0.00596386	0.00596386	0.00596386	0.00596386	0.00596386	0.00596386	0.00596386	0.00863198	0.0103476
'2014-02-22'	4.5	57.8252	0.00225405	0.00225405	0.00225405	0.00225405	0.00225405	0.00225405	0.00382136	0.00382136	0.00382136
'2014-02-22'	4.5	47.1765	0.00356829	0.00356829	0.00356829	0.00356829	0.00476375	0.00876372	0.00876372	0.0136665	0.0136665
'2014-02-22'	4.5	57.2678	0.00335222	0.00335222	0.00335222	0.00335222	0.00335222	0.00335222	0.00407279	0.00593979	0.00857672
'2014-02-22'	4.5	31.3067	0.00254651	0.00346668	0.00346668	0.00384588	0.00870862	0.0108173	0.0108173	0.0108173	0.0108173
'2014-02-22'	4.5	32.2134	0.00475394	0.00475394	0.00475394	0.00498687	0.00661464	0.00666798	0.00666798	0.00666798	0.00666798
'2014-02-22'	4.5	45.2666	0.0064194	0.0064194	0.0064194	0.0064194	0.0064194	0.0064194	0.0064194	0.0064194	0.00678016
'2014-02-22'	4.5	52.6868	0.00623521	0.00623521	0.00623521	0.00623521	0.00623521	0.00623521	0.00623521	0.00623521	0.0085203
'2014-02-22'	4.5	37.7973	0.0122401	0.0122401	0.0122401	0.0122401	0.0122401	0.0122401	0.0122401	0.0122401	0.0122401
'2014-02-22'	4.5	43.7895	0.00409568	0.00409568	0.00409568	0.00409568	0.00619038	0.00695012	0.00695012	0.0072132	0.0072132
'2014-02-22'	4.5	29.8438	0.00442671	0.00442671	0.00442671	0.0097578	0.0129793	0.0129793	0.0129793	0.0129793	0.0129793
'2014-02-22'	4.5	45.2666	0.00609732	0.00609732	0.00609732	0.00609732	0.00609732	0.00609732	0.00609732	0.00609732	0.00609732
'2014-02-22'	4.5	57.2678	0.00543083	0.00543083	0.00543083	0.00543083	0.00543083	0.00543083	0.00543083	0.00543083	0.00543083
'2014-02-22'	4.5	40.2792	0.0064824	0.0069033	0.0069033	0.0069121	0.0069121	0.014318	0.014318	0.014318	0.014318
'2014-04-02'	4.2	19.3952	0.0141927	0.0175941	0.0175941	0.0175941	0.0175941	0.0175941	0.0175941	0.0175941	0.0175941
'2014-04-02'	4.2	24.1315	0.00597453	0.00642594	0.0115847	0.020884	0.020884	0.020884	0.020884	0.020884	0.020884
'2014-04-02'	4.2	57.5911	0.00222494	0.00297293	0.00297293	0.00297293	0.00297293	0.00297293	0.00363969	0.00363969	0.00370183
'2014-04-02'	4.2	50.9851	0.000826575	0.000826575	0.00177673	0.00192672	0.00420224	0.00420224	0.00420224	0.00420224	0.00629583
'2014-04-02'	4.2	43.4091	0.000291863	0.000313741	0.00171542	0.00241497	0.00252722	0.00252722	0.00252722	0.00315548	0.00460354
'2014-04-02'	4.2	39.6418	0.00299739	0.00299739	0.00299739	0.00299739	0.00302712	0.00302712	0.00558943	0.00563646	0.00563646
'2014-04-05'	5.1	22.2299	0.0255217	0.0722958	0.143734	0.150292	0.150292	0.150292	0.150292	0.150292	0.150292
'2014-04-05'	5.1	46.8632	0.00486193	0.00995941	0.00995941	0.0100171	0.0115176	0.016225	0.0239251	0.0258087	0.0362927
'2014-04-05'	5.1	39.2084	0.00699698	0.00699698	0.00699698	0.00741592	0.0134635	0.0142794	0.0142794	0.0348495	0.0348495
'2014-04-05'	5.1	14.9551	0.155913	0.405235	0.405235	0.405235	0.405235	0.405235	0.405235	0.405235	0.405235
'2014-04-05'	5.1	32.3114	0.022659	0.0583267	0.0583267	0.0859516	0.0859516	0.142073	0.142073	0.142073	0.142073
'2014-04-11'	4.9	50.7386	0.00412379	0.00412379	0.00412379	0.00467134	0.00757596	0.00757596	0.00769748	0.00769748	0.00769748
'2014-04-11'	4.9	27.024	0.0169752	0.0197394	0.0297903	0.0297903	0.0297903	0.0297903	0.0297903	0.0297903	0.0297903
'2014-04-11'	4.9	41.1938	0.00675691	0.00736304	0.0130438	0.0171192	0.0171192	0.0171192	0.0171192	0.0171192	0.0171192
'2014-04-11'	4.9	38.8332	0.00451854	0.00594175	0.0249907	0.0249907	0.0249907	0.0249907	0.0249907	0.0249907	0.0249907
'2014-04-11'	4.9	63.0248	0.00104588	0.00104588	0.00157849	0.00189831	0.00198445	0.00263911	0.00263911	0.00319691	0.00319691
'2014-04-11'	4.9	54.7108	0.00223553	0.00223553	0.00241484	0.00269764	0.0027183	0.0150039	0.0235472	0.0235472	0.0235472
'2014-04-11'	4.9	50.3071	0.00299777	0.00411451	0.00411451	0.00411451	0.00659506	0.00708019	0.00708019	0.00708019	0.00708019
'2014-05-07'	4.7	48.2637	0.0060666	0.0060666	0.0060666	0.0060666	0.0119478	0.0160474	0.0160474	0.0160474	0.0160474
'2014-05-07'	4.7	27.5532	0.00787844	0.00787844	0.0267874	0.0503414	0.0503414	0.0503414	0.0503414	0.0653048	0.0653048
'2014-05-07'	4.7	60.7695	0.00150596	0.00150596	0.00150596	0.00150596	0.00150596	0.00155024	0.00170552	0.00605836	0.0092749
'2014-06-10'	4.8	61.0266	0.00220809	0.00277737	0.00277737	0.00277737	0.00317652	0.00317652	0.00868384	0.0116831	0.0116831
'2014-06-10'	4.8	46.542	0.00441053	0.00441053	0.00441053	0.00441053	0.00566604	0.0117932	0.0117932	0.0126516	0.0181691
'2014-06-10'	4.8	56.6643	0.00419812	0.00419812	0.00419812	0.00419812	0.00719802	0.00912407	0.00912407	0.00912407	0.00912407
'2014-06-10'	4.8	15.4066	0.103	0.163347	0.163347	0.163347	0.163347	0.163347	0.163347	0.163347	0.163347
'2014-06-10'	4.8	30.6589	0.00641495	0.0107964	0.0214034	0.0214034	0.0214034	0.0214034	0.0214034	0.0214034	0.0214034
'2014-06-10'	4.8	25.1698	0.0155106	0.0536029	0.0547346	0.0547346	0.0547346	0.0547346	0.0547346	0.0547346	0.0547346
'2014-07-09'	5.1	23.5254	0.0770302	0.0770302	0.0770302	0.0770302	0.0770302	0.0770302	0.0770302	0.0770302	0.0770302
'2014-07-09'	5.1	46.7856	0.0152676	0.0152676	0.0152676	0.0152676	0.0152676	0.0152676	0.0152676	0.0152676	0.0152676
'2014-07-09'	5.1	38.345	0.0181519	0.0181519	0.0181519	0.0188367	0.0188367	0.0188367	0.0188367	0.0192414	0.0192414
'2014-08-03'	6.6	39.7467	0.0196433	0.0296542	0.0482607	0.0895927	0.0895927	0.0895927	0.3132	0.363656	0.363656
'2014-08-03'	6.6	30.141	0.0521566	0.0978371	0.192205	0.229487	0.229487	0.229487	0.229487	0.646605	0.646605
'2014-08-03'	6.6	12.2166	2.30922	2.31852	3.04462	3.04462	3.04462	3.04462	3.04462	3.04462	3.04462
'2014-08-03'	6.6	49.6517	0.0202061	0.0260675	0.030888	0.0502459	0.0962117	0.114125	0.121348	0.121348	0.121348
'2014-08-03'	6.6	38.2685	0.0353931	0.0373207	0.0466084	0.0525381	0.113853	0.323648	0.323648	0.326868	0.337175
'2014-08-03'	6.6	28.6166	0.178084	0.336479	0.337993	0.337993	0.393013	0.594758	1.44476	1.44476	1.44476
'2014-08-03'	6.6	43.2821	0.0334636	0.060004	0.0962774	0.159065	0.159065	0.159065	0.159065	0.24927	0.24927
'2014-08-03'	4.1	39.7043	0.00182142	0.00327342	0.00399484	0.00554725	0.00554725	0.00554725	0.00596808	0.00596808	0.00829548
'2014-08-03'	4.1	28.0625	0.00445021	0.00445021	0.00898024	0.00898024	0.00898024	0.0128714	0.0128714	0.0128714	0.0128714
'2014-08-03'	4.1	33.5959	0.00861378	0.00861378	0.00876008	0.00876008	0.0100522	0.0116172	0.0121987	0.0121987	0.0121987
'2014-08-03'	4.1	25.6002	0.00571895	0.00571895	0.00571895	0.00571895	0.00887789	0.0140828	0.0140828	0.0140828	0.0140828
'2014-08-03'	4.1	18.5543	0.00395001	0.00395001	0.00745104	0.00745104	0.0095524	0.0114628	0.0114628	0.0114628	0.0114628
'2014-08-03'	4.1	30.8851	0.00695237	0.00695237	0.00695237	0.00695237	0.00695237	0.00809654	0.00809654	0.00809654	0.00809654
'2014-08-03'	4.2	38.917	0.000893128	0.00115422	0.00115422	0.00129892	0.00334869	0.00334869	0.00334869	0.00334869	0.00378052
'2014-08-03'	4.2	28.738	0.00613511	0.00613511	0.00613511	0.00780489	0.00941849	0.0120729	0.0136974	0.0136974	0.0136974
'2014-08-03'	4.2	20.4423	0.00409526	0.00409526	0.00646782	0.00646782	0.00893911	0.012624	0.012624	0.012624	0.012624
'2014-08-03'	4.2	38.1108	0.0020655	0.00230509	0.00230509	0.00230509	0.0036631	0.00586452	0.00942527	0.0103606	0.0103606
'2014-08-03'	4.2	28.4051	0.00796245	0.00796245	0.0185121	0.0185121	0.0185121	0.0185121	0.0185121	0.0185121	0.0185121
'2014-08-04'	4.4	35.5613	0.00285298	0.00324965	0.00368813	0.0117249	0.0117249	0.0117249	0.0117249	0.0117249	0.0117249
'2014-08-04'	4.4	27.0898	0.00476935	0.00476935	0.00936085	0.00936085	0.00936085	0.00936085	0.00938861	0.00938861	0.00938861
'2014-08-04'	4.4	19.1443	0.00692361	0.00692361	0.0141105	0.0141105	0.0151788	0.0171591	0.0171591	0.0171591	0.0171591
'2014-08-04'	4.4	36.424	0.00254102	0.00258109	0.00378495	0.00378495	0.00846672	0.00944422	0.00944422	0.00944422	0.00944422
'2014-08-04'	4.4	27.0282	0.00666479	0.00666479	0.00860391	0.010248	0.010248	0.010248	0.010248	0.010248	0.010248
'2014-08-09'	4.2	41.2978	0.00160808	0.00160808	0.00160808	0.00655232	0.00808704	0.00808704	0.00808704	0.00808704	0.00808704
'2014-08-09'	4.2	60.9667	0.00267918	0.00330408	0.00407491	0.00407491	0.00407491	0.00407491	0.00407491	0.00809179	0.00809179
'2014-08-09'	4.2	21.3278	0.0306437	0.0306437	0.0306437	0.0306437	0.0306437	0.0306437	0.0306437	0.0306437	0.0306437
'2014-08-09'	4.2	40.4972	0.00272271	0.00295081	0.00363703	0.0136804	0.0136804	0.0136804	0.0136804	0.0136804	0.0136804
'2014-08-09'	4.2	26.8584	0.00964141	0.0168325	0.0168325	0.0204553	0.0204553	0.0204553	0.0204553	0.0204553	0.0204553
'2014-08-09'	4.2	32.779	0.00592751	0.00592751	0.00617649	0.00672493	0.00741802	0.00741802	0.00741802	0.00741802	0.00741802
'2014-08-09'	4.2	51.9882	0.00161043	0.00161043	0.00161043	0.00161043	0.00161043	0.00358873	0.00358873	0.00358873	0.00358873
'2014-08-09'	4.2	52.2503	0.00341659	0.00341659	0.00341659	0.00341659	0.00341659	0.00341659	0.00642787	0.00642787	0.00642787
'2014-08-10'	4	31.017	0.00112783	0.00153786	0.00285597	0.00545591	0.00545591	0.00642158	0.00822844	0.00822844	0.00822844
'2014-08-10'	4	12.1998	0.0188063	0.0188063	0.0188063	0.0188063	0.0188063	0.0188063	0.0188063	0.0188063	0.0188063
'2014-08-10'	4	33.7138	0.00329917	0.00329917	0.00393816	0.00429292	0.00429292	0.00429292	0.00807856	0.00807856	0.00899461
'2014-08-10'	4	25.7686	0.0021486	0.00640241	0.00920057	0.00920057	0.0107789	0.0107789	0.0107789	0.0107789	0.0107789
'2014-08-17'	5.2	22.8302	0.0185011	0.0230824	0.0243901	0.0397132	0.0397132	0.0397132	0.0397132	0.0397132	0.0397132
'2014-08-17'	5.2	42.6402	0.00394899	0.00394899	0.00394899	0.00471916	0.00471916	0.0119084	0.0186862	0.0186862	0.0186862
'2014-08-17'	5.2	50.3868	0.00749585	0.00749585	0.00749585	0.00749585	0.00749585	0.00749585	0.0183197	0.0183197	0.0183197
'2014-08-17'	5.2	46.0298	0.00316488	0.00333558	0.00345108	0.00345108	0.00411256	0.00957942	0.0158184	0.0158184	0.0158184
'2014-08-17'	5.2	43.6528	0.00206187	0.00315487	0.00315487	0.00315487	0.00363198	0.0169194	0.0169194	0.0169194	0.0290822
'2014-08-17'	5.2	58.897	0.00331949	0.00480362	0.00480362	0.00480362	0.00480362	0.00508087	0.00983124	0.00983124	0.0118018
'2014-08-17'	5.2	14.2918	0.00846198	0.00846198	0.0420618	0.0531727	0.0531727	0.0531727	0.0531727	0.0531727	0.0531727
'2014-08-17'	5.2	31.5776	0.00664308	0.00664308	0.0111289	0.0315122	0.0319686	0.0357389	0.0386008	0.0386008	0.0386008
'2014-08-17'	4.2	60.3697	0.00202723	0.00202723	0.00202723	0.00202723	0.00202723	0.00413914	0.00461067	0.00461067	0.00461067
'2014-08-17'	4.2	15.7068	0.00688704	0.0129759	0.0129759	0.0129759	0.0129759	0.0129759	0.0129759	0.0129759	0.0129759
'2014-08-17'	4.2	31.8112	0.00533528	0.00533528	0.00533528	0.00533528	0.00570997	0.00570997	0.00640118	0.00640118	0.00640118
'2014-08-21'	4.2	23.2414	0.0113684	0.0113684	0.0152667	0.0179807	0.0179807	0.0226729	0.0226729	0.0226729	0.0226729
'2014-08-21'	4.2	17.9247	0.0202347	0.0477179	0.0477179	0.056591	0.056591	0.056591	0.0612151	0.0682065	0.0682065
'2014-08-21'	4.2	14.9376	0.0435689	0.0435689	0.0435689	0.0435689	0.0435689	0.0435689	0.0435689	0.0435689	0.0435689
'2014-08-21'	4.2	30.6777	0.00598791	0.00598791	0.00598791	0.00858945	0.00858945	0.00858945	0.0153923	0.0162395	0.0162395
'2014-08-21'	4.2	42.8211	0.00380636	0.00380636	0.00380636	0.00380636	0.00399698	0.00399698	0.00399698	0.00900575	0.0115704
'2014-08-21'	4.2	38.8297	0.00555591	0.00584339	0.00584339	0.00584339	0.0174132	0.0174132	0.0174132	0.0174132	0.0174132
'2014-08-21'	4.2	38.7781	0.0033001	0.00345986	0.00367996	0.00367996	0.00389132	0.005752	0.005752	0.005752	0.005752
'2014-08-27'	4	34.5243	0.00485291	0.00485291	0.0110133	0.0110133	0.0110133	0.0110133	0.0110133	0.0110133	0.0110133
'2014-08-27'	4	14.2757	0.00438999	0.0123639	0.0183881	0.0183881	0.0183881	0.0183881	0.0183881	0.0183881	0.0183881
'2014-08-27'	4	20.7066	0.0202383	0.0202383	0.0202383	0.0202383	0.0202383	0.0202383	0.0202383	0.0202383	0.0202383
'2014-08-27'	4	15.735	0.00633974	0.0144532	0.0144532	0.0144532	0.0144532	0.0144532	0.0144532	0.0144532	0.0144532
'2014-08-27'	4	26.8307	0.0027322	0.00339025	0.0118863	0.0118863	0.0118863	0.0118863	0.0118863	0.0118863	0.0118863
'2014-08-27'	4	20.4347	0.00615407	0.00615407	0.0101985	0.0167161	0.0167161	0.0167161	0.0167161	0.0170418	0.0170418
'2014-09-06'	4.3	36.7257	0.00468591	0.00468591	0.00468591	0.00468591	0.0120899	0.0120899	0.0120899	0.0120899	0.0120899
'2014-09-06'	4.3	61.1627	0.000543923	0.000543923	0.000543923	0.000543923	0.000543923	0.000553999	0.00190403	0.00248387	0.00248387
'2014-09-06'	4.3	53.786	0.00136621	0.00136621	0.0013967	0.0013967	0.0013967	0.00661347	0.00661347	0.00661347	0.00661347
'2014-09-06'	4.3	40.643	0.0025132	0.00279966	0.00291119	0.00658233	0.00726167	0.0146278	0.01514	0.01514	0.0176122
'2014-09-06'	4.3	52.094	0.000320241	0.000320241	0.000320241	0.000931744	0.00262327	0.00294436	0.00421101	0.00421101	0.00421101
'2014-09-06'	4.3	30.9303	0.0107959	0.0107959	0.0128092	0.0153338	0.0185979	0.0189963	0.0189963	0.0189963	0.0189963
'2014-09-06'	4.3	38.7364	0.00495303	0.00495303	0.00678395	0.00981983	0.00996336	0.0138737	0.0201922	0.0201922	0.0201922
'2014-09-06'	4.3	34.2376	0.00486602	0.00486602	0.0167488	0.0167488	0.0167488	0.0167488	0.0167488	0.0167488	0.0167488
'2014-09-06'	4.3	51.8531	0.00382381	0.00382381	0.00382381	0.00382381	0.00382381	0.00382381	0.0048218	0.0048218	0.0048218
'2014-09-06'	4.3	59.3851	0.00243471	0.00243471	0.00243471	0.00243471	0.00243471	0.00243471	0.00243471	0.00250073	0.00268822
'2014-09-06'	4.3	46.8526	0.00440495	0.00440495	0.00507026	0.00540734	0.00540734	0.00814948	0.00814948	0.00870545	0.00870545
'2014-09-10'	4.3	40.9565	0.00245751	0.00301693	0.00301693	0.00301693	0.00440659	0.00692175	0.00692175	0.00692175	0.00692175
'2014-09-10'	4.3	24.1042	0.00396669	0.00396669	0.0163206	0.0163206	0.0163206	0.0163206	0.0169056	0.0169056	0.0169056
'2014-09-10'	4.3	17.4904	0.0330953	0.0385516	0.0385516	0.0385516	0.0385516	0.0385516	0.0385516	0.0385516	0.0385516
'2014-09-10'	4.3	33.074	0.00845048	0.00845048	0.0104882	0.0104882	0.0104882	0.0104882	0.0104882	0.0104882	0.0104882
'2014-09-10'	4.3	61.7641	0.00148936	0.00282485	0.00448475	0.00599522	0.00599522	0.00599522	0.00599522	0.00599522	0.00599522
'2014-10-01'	5.2	59.0675	0.00820592	0.00820778	0.00820778	0.00820778	0.00820778	0.00820778	0.0103058	0.0134273	0.0151906
'2014-10-01'	5.2	59.0675	0.00626483	0.00626483	0.00626483	0.00626483	0.00626483	0.00626483	0.0100199	0.0161559	0.0179275
'2014-10-01'	5.2	53.8083	0.00283458	0.00363263	0.00363263	0.00363263	0.00363263	0.00401242	0.00785536	0.0124891	0.0124891
'2014-10-01'	5.2	54.5175	0.00658868	0.00658868	0.00658868	0.00658868	0.0142711	0.0148539	0.0225415	0.0225415	0.0225415
'2014-10-01'	5.2	35.7754	0.0025073	0.00315588	0.00562379	0.0198375	0.0427275	0.0427275	0.0427275	0.0435962	0.0435962
'2014-10-01'	5.2	44.1491	0.00242677	0.00346155	0.00346155	0.00789303	0.0114588	0.030389	0.030389	0.030389	0.030389
'2014-10-01'	5.2	43.8073	0.00263276	0.00707573	0.00748525	0.00748525	0.00748525	0.00883809	0.0142046	0.035496	0.036075
'2014-10-01'	5.2	56.0105	0.00407361	0.00407361	0.00407361	0.00407361	0.00419834	0.00439665	0.00580465	0.00641574	0.00641574
'2014-10-01'	5.2	43.7237	0.00291646	0.00464488	0.00464488	0.00464488	0.00464488	0.0147619	0.0147619	0.021595	0.021595
'2014-10-07'	6.9	21.3813	0.0786688	0.0788895	0.0788895	0.115735	0.179102	0.219112	0.359241	0.359241	0.359241
'2014-10-07'	6.9	18.2845	1.62413	1.84763	2.89902	3.74214	3.74214	3.74214	3.74214	3.74214	3.74214
'2014-10-07'	6.9	21.3813	0.066599	0.066599	0.238456	0.238456	0.390672	0.39713	0.39713	0.39713	0.39713
'2014-10-07'	6.9	48.3128	0.0434669	0.0484907	0.0484907	0.103855	0.163692	0.171527	0.252799	0.287624	0.287624
'2014-10-07'	6.9	57.8618	0.0236077	0.0248101	0.0255675	0.0463928	0.0463928	0.0463928	0.0463928	0.0804705	0.124314
'2014-10-08'	4.2	36.5645	0.00158568	0.00158568	0.00295811	0.00968595	0.00968595	0.00968595	0.00968595	0.00968595	0.00968595
'2014-10-08'	4.2	45.0195	0.00156027	0.00156027	0.00156027	0.00156027	0.00390106	0.00390106	0.00390106	0.00390106	0.00390106
'2014-10-08'	4.2	23.0365	0.0142793	0.0212792	0.0212792	0.0212792	0.0212792	0.0212792	0.0212792	0.0212792	0.0212792
'2014-10-08'	4.2	19.6787	0.0214047	0.0214047	0.0214047	0.0214047	0.0214047	0.0214047	0.0214047	0.0214047	0.0214047
'2014-10-08'	4.2	21.1269	0.00550551	0.00572706	0.0123145	0.0123145	0.0123145	0.0123145	0.0123145	0.0123145	0.0123145
'2014-10-08'	4.2	24.5921	0.00568285	0.00781067	0.0232797	0.0232797	0.0232797	0.0232797	0.0232797	0.0232797	0.0232797
'2014-10-08'	4.2	33.0189	0.00103528	0.00151314	0.00192354	0.00472137	0.00550827	0.00730612	0.00730612	0.00730612	0.00730612
'2014-10-08'	4.2	25.7853	0.00435193	0.00455383	0.011538	0.011538	0.011538	0.0117227	0.0117227	0.0117227	0.0117227
'2014-10-08'	4.2	32.4525	0.0014653	0.00239736	0.00239736	0.0101898	0.0109286	0.0109286	0.0109286	0.0109286	0.0109286
'2014-10-25'	4.7	15.034	0.0173949	0.0173949	0.0173949	0.0173949	0.0173949	0.0173949	0.0173949	0.0173949	0.0173949
'2014-10-25'	4.7	36.9422	0.00471567	0.00471567	0.00471567	0.00471567	0.0183696	0.0183696	0.0183696	0.0183696	0.0183696
'2014-10-25'	4.7	45.031	0.00837327	0.00837327	0.00837327	0.00837327	0.00837327	0.013996	0.0148023	0.0177316	0.0202838
'2014-10-27'	4.2	39.8257	0.00191969	0.00191969	0.00191969	0.00237435	0.00457254	0.00457254	0.00530461	0.00852741	0.0117737
'2014-10-27'	4.2	24.2562	0.00844652	0.00844652	0.00846762	0.00846762	0.00846762	0.0102094	0.0102094	0.0139801	0.0139801
'2014-10-27'	4.2	14.4322	0.0651745	0.0651745	0.0651745	0.0651745	0.0651745	0.0651745	0.0651745	0.0651745	0.0651745
'2014-10-27'	4.2	37.4926	0.0022811	0.0022811	0.00294958	0.00294958	0.00759507	0.00759507	0.00760241	0.00760241	0.00803492
'2014-10-27'	4.2	28.0157	0.0165508	0.0165508	0.0165508	0.0165508	0.0165508	0.0165508	0.0165508	0.0165508	0.0165508
'2014-11-22'	6.4	38.7363	0.129009	0.129009	0.154605	0.154605	0.19394	0.19394	0.19394	0.19394	0.19394
'2014-11-22'	6.4	48.8532	0.0721038	0.0772627	0.0772627	0.0781275	0.206731	0.206731	0.206731	0.206731	0.292587
'2014-11-22'	6.4	41.7062	0.0615627	0.0777954	0.10108	0.336481	0.336481	0.40172	0.40172	0.40172	0.40172
'2014-11-22'	6.4	57.7439	0.0366971	0.0366971	0.0366971	0.0366971	0.0724368	0.0724368	0.151404	0.151404	0.151404
'2014-11-25'	5.9	44.0938	0.0212095	0.0255785	0.0255785	0.0293891	0.127866	0.184452	0.199677	0.199677	0.199677
'2014-11-25'	5.9	21.6006	0.518981	0.634785	0.634785	0.634785	0.634785	0.634785	0.634785	0.634785	0.634785
'2014-11-25'	5.9	31.0094	0.0726654	0.0726654	0.0726654	0.0948279	0.176363	0.180084	0.180084	0.180084	0.180084
'2014-11-25'	5.9	24.1822	0.0652388	0.0652388	0.0883365	0.0971487	0.135099	0.143254	0.143254	0.143254	0.143254
'2014-11-25'	5.9	36.4552	0.0490681	0.0490681	0.252108	0.265546	0.265546	0.265546	0.265546	0.265546	0.265546
'2014-11-25'	5.9	36.4552	0.0327844	0.0327844	0.0771701	0.091741	0.143247	0.143247	0.143247	0.143247	0.143247
'2014-11-25'	5.9	47.3653	0.016371	0.016371	0.0243268	0.0316489	0.0493562	0.0670666	0.0670666	0.0670666	0.0786864
'2014-11-25'	5.9	56.9547	0.0104726	0.0104726	0.0104726	0.0104726	0.0104726	0.024888	0.0367954	0.0367954	0.0367954
'2014-11-25'	5.9	30.8843	0.134136	0.134136	0.549638	0.549638	0.549638	0.549638	0.549638	0.549638	0.549638
'2014-12-06'	5.9	31.0526	0.0246759	0.0359191	0.0547492	0.0663558	0.121277	0.122368	0.122368	0.122368	0.122368
'2014-12-06'	5.9	16.1763	0.108121	0.116262	0.146626	0.180418	0.293399	0.351291	0.351291	0.351291	0.351291
'2014-12-06'	5.9	31.0526	0.123207	0.123207	0.359539	0.359539	0.359539	0.359539	0.370813	0.370813	0.370813
'2014-12-06'	5.9	55.8903	0.021257	0.021257	0.0216112	0.041741	0.041741	0.0462327	0.0499922	0.0499922	0.0499922
'2014-12-06'	5.9	30.2889	0.0687258	0.0687258	0.0687258	0.140358	0.199102	0.199102	0.199102	0.199102	0.199102
'2014-12-06'	5.9	16.8326	0.275244	0.275244	0.399811	0.399811	0.498986	0.499041	0.499041	0.499041	0.499041
'2014-12-06'	5.9	30.2889	0.27212	0.280311	0.280311	0.334055	0.334055	0.355711	0.355711	0.355711	0.355711
'2014-12-06'	5.9	55.0499	0.0469343	0.0469343	0.0469343	0.0469343	0.0469343	0.0469343	0.0561067	0.0561067	0.0561067
'2014-12-21'	4.1	20.9499	0.00359202	0.00988128	0.0259397	0.0259397	0.0259397	0.0259397	0.0259397	0.0259397	0.0259397
'2014-12-21'	4.1	43.5993	0.00208973	0.00208973	0.00208973	0.00208973	0.00208973	0.00208973	0.00313813	0.00313813	0.00515417
'2014-12-21'	4.1	55.9799	0.000718556	0.000808702	0.00127102	0.00127102	0.00127102	0.00127102	0.00162673	0.00222692	0.00222692
'2014-12-21'	4.1	45.555	0.000540713	0.000540713	0.000540713	0.000553067	0.00078047	0.0010702	0.00256222	0.00256222	0.00256222
'2014-12-21'	4.1	55.7418	0.00208286	0.00208286	0.00208286	0.00208286	0.00208286	0.00208286	0.00208286	0.00211117	0.00211117
'2015-01-10'	5	52.3565	0.00739454	0.00739454	0.00739454	0.00739454	0.0139672	0.0139672	0.0139672	0.0181882	0.0181882
'2015-01-10'	5	45.0788	0.00215506	0.00324573	0.00324573	0.00542239	0.00552551	0.0152441	0.0152441	0.0152441	0.0152441
'2015-01-10'	5	56.4896	0.0121023	0.0121023	0.0123199	0.0123199	0.0236972	0.0236972	0.0236972	0.0236972	0.0236972
'2015-01-10'	5	46.4839	0.0159273	0.0159273	0.0159273	0.0226707	0.0337077	0.0836749	0.0885483	0.0971849	0.0971849
'2015-01-14'	5	41.1704	0.029158	0.029158	0.029158	0.029158	0.029158	0.0920868	0.0920868	0.0920868	0.0920868
'2015-01-14'	5	52.9412	0.00825997	0.00825997	0.00825997	0.00825997	0.00825997	0.00825997	0.00825997	0.0145725	0.0164851
'2015-01-14'	5	42.6104	0.0189619	0.0189619	0.0189619	0.0235823	0.0235823	0.0235823	0.0262835	0.0262835	0.0262835
'2015-01-14'	5	34.0391	0.0118404	0.0118404	0.0151215	0.0404245	0.0404245	0.0404245	0.0404245	0.0404245	0.0404245
'2015-01-14'	5	20.2807	0.0159064	0.141393	0.141393	0.141393	0.141393	0.141393	0.141393	0.141393	0.141393
'2015-01-14'	5	60.4902	0.00308739	0.00308739	0.00308739	0.00308739	0.00308739	0.00451751	0.00451751	0.00952315	0.00958836
'2015-02-15'	4.4	28.7733	0.0102423	0.0102423	0.0102423	0.0112492	0.0147289	0.0147289	0.0147289	0.0147289	0.0147289
'2015-02-15'	4.4	60.2739	0.00379621	0.0048919	0.0048919	0.0048919	0.0048919	0.0048919	0.0048919	0.0048919	0.0048919
'2015-02-15'	4.4	28.7733	0.0249454	0.0249454	0.0249454	0.0257884	0.0257884	0.0257884	0.0270649	0.0270649	0.0270649
'2015-02-15'	4.4	56.5103	0.00878028	0.00878028	0.00878028	0.00878028	0.00878028	0.00878028	0.00878028	0.00878028	0.0128825
'2015-02-22'	5.1	38.9206	0.0209003	0.0209003	0.0209003	0.0209003	0.0209003	0.0209003	0.0209003	0.0257487	0.0393286
'2015-02-22'	5.1	21.882	0.0120893	0.0120893	0.0197746	0.0197746	0.0197746	0.0474209	0.0474209	0.0474209	0.0474209
'2015-02-22'	5.1	41.7616	0.00645343	0.00683458	0.00683458	0.00683458	0.00951343	0.0179073	0.0241172	0.0241172	0.0241172
'2015-02-22'	5.1	23.8123	0.0269101	0.0269101	0.0269101	0.0474249	0.0474937	0.0815768	0.0851394	0.0851394	0.0851394
'2015-02-22'	5.1	33.9675	0.00463381	0.00463381	0.00463381	0.00463381	0.00521124	0.00849966	0.0844908	0.0844908	0.0844908
'2015-02-22'	5.1	22.1088	0.00619116	0.00864031	0.00864031	0.0102181	0.0258827	0.0297911	0.0467629	0.0467629	0.0680918
'2015-03-09'	4.5	48.8655	0.00808105	0.00808105	0.00808105	0.00808105	0.00999112	0.0134345	0.0134345	0.0134345	0.0134345
'2015-03-09'	4.5	55.7038	0.00835423	0.0111423	0.0111423	0.0111423	0.0111423	0.0111423	0.0111423	0.0111423	0.0111423
'2015-03-09'	4.5	55.7038	0.00945708	0.00945708	0.00945708	0.00945708	0.00945708	0.00945708	0.00945708	0.00945708	0.00945708
'2015-03-09'	4.5	49.1086	0.0144119	0.0144119	0.0144119	0.0144119	0.0144119	0.0171191	0.0171191	0.0200065	0.0200065
'2015-03-09'	4.5	55.7038	0.00576758	0.00576758	0.00576758	0.00576758	0.00576758	0.00576758	0.00875018	0.00875018	0.00875018
'2015-03-09'	4.5	48.8655	0.0106266	0.0106266	0.0106266	0.0106266	0.0106266	0.0120645	0.0120645	0.0183639	0.0183639
'2015-03-09'	4.5	48.8655	0.0143592	0.0143592	0.0143592	0.0143592	0.0143592	0.0143592	0.0143592	0.0143592	0.0143592
'2015-03-09'	4.5	55.7038	0.0131337	0.0131337	0.0131337	0.0131337	0.0131337	0.0131337	0.0131337	0.0131337	0.0131337
'2015-03-09'	4.5	41.1967	0.0087044	0.0087044	0.0087044	0.0087044	0.0159811	0.0159811	0.0159811	0.0159811	0.0204254
'2015-03-09'	4.5	34.5423	0.0114747	0.0114747	0.0114747	0.0172808	0.0172808	0.0172808	0.0172808	0.0172808	0.0172808
'2015-03-09'	4.5	21.1864	0.0236423	0.0236423	0.0236423	0.0236423	0.0236423	0.0236423	0.0236423	0.0236423	0.0236423
'2015-03-09'	4.5	43.3985	0.00566177	0.00566177	0.00566177	0.00566177	0.00814598	0.0194727	0.0194727	0.0194727	0.0194727
'2015-03-09'	4.5	41.1967	0.00817484	0.00817484	0.00817484	0.00817484	0.00903896	0.0150811	0.0150811	0.0150811	0.0150811
'2015-03-09'	4.5	49.1086	0.00611968	0.00611968	0.00611968	0.00611968	0.00611968	0.00611968	0.00611968	0.00611968	0.00611968
'2015-03-09'	4.5	49.1086	0.0113363	0.0113363	0.0113363	0.0113363	0.0113363	0.0115458	0.0128664	0.0128664	0.0128664
'2015-03-09'	4.5	48.8655	0.0101987	0.0101987	0.0101987	0.0101987	0.0137801	0.0137801	0.0137801	0.0137801	0.0137801
'2015-03-09'	4.5	15.9423	0.0365032	0.0416501	0.0416501	0.0416501	0.0416501	0.0416501	0.0416501	0.0416501	0.0416501
'2015-03-09'	4.5	55.7038	0.00986649	0.00986649	0.00986649	0.00986649	0.00986649	0.0112257	0.0112257	0.0112257	0.0112257
'2015-03-09'	4.5	41.1967	0.00961481	0.00961481	0.00961481	0.0156946	0.0156946	0.0160259	0.0274904	0.0274904	0.0274904
'2015-03-09'	4.5	17.4797	0.0202128	0.034127	0.034127	0.034127	0.034127	0.034127	0.034127	0.034127	0.034127
'2015-03-09'	4.5	55.7038	0.013293	0.0143509	0.0143509	0.0143509	0.0143509	0.0143509	0.0143509	0.0143509	0.0143509
'2015-03-09'	4.5	55.7038	0.00646038	0.00646038	0.00646038	0.00646038	0.00646038	0.00646038	0.00672447	0.00672447	0.00672447
'2015-03-09'	4.5	57.641	0.00756053	0.00756053	0.00756053	0.00756053	0.00756053	0.00756053	0.00809692	0.00846348	0.00846348
'2015-03-09'	4.5	15.9423	0.0495418	0.0611757	0.0611757	0.0611757	0.0611757	0.0611757	0.0611757	0.0611757	0.0611757
'2015-03-09'	4.5	17.4797	0.0089665	0.0089665	0.0089665	0.0089665	0.0089665	0.0089665	0.0089665	0.0089665	0.0089665
'2015-03-09'	4.5	16.0052	0.0185771	0.0185771	0.0185771	0.0185771	0.0185771	0.0185771	0.0185771	0.0185771	0.0185771
'2015-03-09'	4.5	15.9423	0.035491	0.0466447	0.112139	0.112139	0.112139	0.112139	0.112139	0.112139	0.112139
'2015-03-09'	4.5	49.1086	0.00845495	0.00845495	0.00845495	0.00845495	0.00845495	0.00845495	0.00845495	0.00845495	0.0102733
'2015-06-05'	4	21.9032	0.019943	0.019943	0.019943	0.019943	0.019943	0.019943	0.019943	0.019943	0.019943
'2015-06-05'	4	22.7161	0.0020499	0.00523456	0.021256	0.021256	0.021256	0.021256	0.021256	0.021256	0.021256
'2015-06-05'	4	32.0489	0.00175016	0.00195391	0.00316677	0.0159146	0.0159146	0.0159146	0.0159146	0.0159146	0.0159146
'2015-06-05'	4	32.0489	0.00943007	0.00943007	0.0101121	0.0119422	0.0119422	0.0119422	0.0119422	0.0119422	0.0119422
'2015-06-05'	4	30.4772	0.00212517	0.00335586	0.00408553	0.0080658	0.0080658	0.0080658	0.0080658	0.0080658	0.0080658
'2015-06-05'	4	24.1351	0.00512771	0.00512771	0.0109379	0.0121028	0.0121028	0.0121028	0.0121028	0.0121028	0.0121028
'2015-06-05'	4	55.3838	0.0023742	0.0023742	0.0023742	0.0023742	0.0023742	0.0210715	0.0210715	0.0210715	0.0210715
'2015-06-05'	4	43.0954	0.00211091	0.00211091	0.00211091	0.00309662	0.00413137	0.00496599	0.00591294	0.006095	0.006095
'2015-06-05'	4	47.1504	0.00111632	0.00111632	0.00111632	0.00116651	0.00116651	0.0037438	0.00572216	0.00572216	0.00572216
'2015-08-04'	4.3	26.9987	0.00289556	0.00335688	0.0108898	0.0108898	0.0132994	0.0132994	0.0132994	0.0132994	0.0132994
'2015-08-04'	4.3	14.7426	0.00631057	0.0199948	0.0199948	0.0199948	0.0199948	0.0199948	0.0199948	0.0199948	0.0199948
'2015-08-04'	4.3	15.6837	0.00245249	0.00245249	0.00245249	0.0056294	0.00683563	0.00683563	0.00683563	0.00683563	0.00683563
'2015-08-04'	4.3	40.3448	0.00843107	0.0105332	0.0148655	0.0148655	0.0148655	0.0148655	0.0148655	0.0148655	0.0148655
'2015-08-20'	4.2	54.9043	0.001609	0.00204238	0.00204238	0.00218086	0.00218086	0.00218086	0.00218086	0.00218086	0.00218086
'2015-08-20'	4.2	24.8401	0.00252946	0.00279759	0.00279759	0.00279759	0.00279759	0.00279759	0.00279759	0.00279759	0.00279759
'2015-08-20'	4.2	28.1473	0.00253457	0.00253457	0.00253457	0.00253457	0.00253457	0.00253457	0.00253457	0.00253457	0.00253457
'2015-08-20'	4.2	21.1884	0.00384345	0.00384345	0.00384345	0.00384345	0.00384345	0.00384345	0.00384345	0.00384345	0.00384345
'2015-08-20'	4.2	17.872	0.00108207	0.00190076	0.00208473	0.00226831	0.00226831	0.00226831	0.00226831	0.00250685	0.00336494
'2015-09-23'	4	37.4823	0.00358054	0.00358054	0.00358054	0.00358054	0.00596893	0.00596893	0.00596893	0.00750848	0.00750848
'2015-09-23'	4	21.8401	0.0100629	0.01451	0.01451	0.01451	0.01451	0.01451	0.01451	0.01451	0.01451
'2015-09-23'	4	31.9616	0.0022136	0.00435033	0.00448657	0.00811889	0.00811889	0.00862209	0.0122367	0.0122367	0.0122367
'2015-10-24'	4	56.5643	0.00286038	0.00349665	0.00402084	0.00402084	0.00402084	0.00402084	0.00962476	0.00962476	0.00962476
'2015-10-24'	4	45.4716	0.00261893	0.00261893	0.00261893	0.00261893	0.0064685	0.0064685	0.00948531	0.0157876	0.0157876
'2015-10-24'	4	25.6133	0.00356726	0.00356726	0.00880659	0.00917609	0.00917609	0.00917609	0.00917609	0.00917609	0.00917609
'2015-10-24'	4	37.7599	0.00224446	0.00224446	0.00224446	0.0028032	0.0043978	0.0045144	0.0045144	0.00555152	0.007963
'2015-10-24'	4	34.4371	0.00708164	0.00708164	0.00708164	0.00708164	0.00708164	0.0100777	0.0106761	0.0191849	0.0203039
'2015-10-24'	4	30.8711	0.00443475	0.00443475	0.00908693	0.00908693	0.0121461	0.0156309	0.0156309	0.0156309	0.0156309
'2015-11-14'	4.6	17.528	0.0249655	0.0352866	0.0362375	0.0362375	0.0362375	0.0737466	0.0737466	0.0737466	0.0737466
'2015-11-14'	4.6	29.5457	0.00320345	0.00593037	0.00870584	0.00870584	0.0162362	0.0162362	0.0162362	0.0162362	0.0162362
'2015-11-14'	4.6	49.4883	0.00402497	0.00402497	0.00402497	0.00529615	0.00529615	0.00529615	0.00860124	0.0110123	0.0110123
'2015-11-23'	5.2	19.376	0.0184505	0.0184505	0.025161	0.0821369	0.107479	0.107479	0.131647	0.225749	0.225749
'2015-11-23'	5.2	46.2287	0.00440969	0.00440969	0.00538822	0.00538822	0.00807186	0.0162602	0.0167377	0.0178112	0.0178112
'2015-11-23'	5.2	33.9023	0.00649383	0.0202791	0.0292819	0.0292819	0.0292819	0.0318243	0.0330587	0.0330587	0.0682503
'2015-11-23'	5.2	38.9505	0.00419204	0.00419204	0.00419204	0.00911288	0.00911288	0.0466791	0.0466791	0.0466791	0.0476484

## Sheet: TC  PTW=2s 3s
PTW=3s	Date	Magnitude	Peak velocity(cm/s) (PTW=3s)	PTW=3s		PTW=2s
				tc(s) 0.075 Hz high-pass	tc(s) If Pv(3s)<0.05, D filtered with 0.15 Hz high-pass	tc(s) If Pv(3s)<0.05, D filtered with 0.15 Hz high-pass
	'2007-06-03'	6.7	0.120765	4.3586	4.3586	5.5951
	'2007-06-03'	6.7	1.33132	1.08189	1.08189	0.956372
	'2007-06-03'	6.7	4.29506	1.95498	1.95498	1.03999
	'2007-06-03'	6.7	0.670502	0.99237	0.99237	1.54432
	'2007-06-03'	6.7	0.148914	2.53502	2.53502	2.36127
	'2007-06-03'	4.1	0.0697746	0.573693	0.573693	0.551174
	'2007-06-03'	4.1	0.0854849	1.86585	1.86585	1.1872
	'2007-06-03'	4.1	0.0302529	1.03123	0.48341	0.56483
	'2007-06-03'	4.9	0.0350059	2.00797	0.592408	0.650776
	'2007-06-03'	4.9	0.137542	0.377265	0.377265	0.435415
	'2007-06-03'	4.9	0.383229	0.672252	0.672252	0.766426
	'2007-06-03'	4.9	0.169223	0.638209	0.638209	0.704839
	'2007-06-03'	4.9	0.026007	0.658992	0.511861	0.592634
	'2007-07-10'	4.2	0.0360942	0.46258	0.259982	0.246787
	'2007-07-10'	4.2	0.042486	1.19656	0.418339	0.427202
	'2007-07-10'	4.2	0.508062	0.224504	0.224504	0.185379
	'2007-07-10'	4.2	0.0773259	0.550087	0.550087	0.577798
	'2007-07-25'	4.2	0.0683316	0.907549	0.907549	0.863808
	'2007-07-25'	4.2	0.0124947	0.821038	0.390601	0.502313
	'2007-07-25'	4.2	0.0291886	1.11527	0.897395	0.94203
	'2007-07-25'	4.2	0.0151561	0.791126	0.61642	0.644199
	'2007-07-25'	4.2	0.103659	0.599242	0.599242	0.492614
	'2007-07-25'	4.2	0.0143761	2.56485	0.541404	0.50849
	'2007-07-27'	4.3	0.0469923	0.449109	0.441767	0.590784
	'2007-07-27'	4.3	0.015187	1.25147	0.342852	0.353018
	'2007-07-27'	4.3	0.0110149	1.04673	0.928862	0.96879
	'2007-07-27'	4.3	0.0129331	1.66613	0.850592	0.771758
	'2007-07-27'	4.3	0.074264	0.264128	0.264128	0.245918
	'2007-11-28'	4.2	0.126523	0.498981	0.498981	0.295509
	'2007-11-28'	4.2	0.0986556	0.395171	0.395171	0.371307
	'2007-11-28'	4.2	0.0661936	0.615154	0.615154	0.609053
	'2007-12-21'	4.4	0.0319167	0.693238	0.693141	0.713995
	'2007-12-21'	4.4	0.00704139	1.97846	0.851713	0.987804
	'2007-12-21'	4.4	0.00846295	5.13786	0.718765	0.844144
	'2007-12-21'	4.4	0.0240974	1.36635	0.269439	0.413605
	'2007-12-21'	4.4	0.00627071	1.59416	1.35553	1.32427
	'2008-02-18'	4.6	0.0461292	0.394262	0.491412	0.442995
	'2008-02-18'	4.6	0.1715	0.302798	0.302798	0.315311
	'2008-02-18'	4.6	0.0197597	0.675167	0.422062	0.420938
	'2008-02-18'	4.6	0.0810681	0.69136	0.69136	0.56848
	'2008-02-18'	4.6	0.0867492	0.386926	0.386926	0.309587
	'2008-03-30'	5.2	0.0961089	0.541815	0.541815	0.542047
	'2008-03-30'	5.2	0.0315331	1.13682	0.682707	0.392197
	'2008-03-30'	5.2	4.76586	0.728316	0.728316	0.682046
	'2008-03-30'	5.2	0.10542	0.883931	0.883931	0.747728
	'2008-03-30'	5.2	0.116528	0.803382	0.803382	0.76871
	'2008-03-30'	5.2	0.0940311	1.01671	1.01671	0.783598
	'2008-04-10'	4.8	0.169288	0.942743	0.942743	0.970942
	'2008-04-10'	4.8	0.184207	0.980972	0.980972	0.652214
	'2008-04-10'	4.8	0.0941875	0.88806	0.88806	1.04007
	'2008-04-11'	4	0.0691973	0.520883	0.520883	0.548555
	'2008-04-11'	4	0.039342	0.578281	0.447868	0.453789
	'2008-04-11'	4	0.0830138	0.59463	0.59463	0.5783
	'2008-05-12'	8	0.119419	2.4021	2.4021	2.48157
	'2008-05-12'	8	0.165542	3.54983	3.54983	4.7214
	'2008-05-12'	8	2.19118	0.975909	0.975909	0.665429
	'2008-05-12'	6.3	0.30421	2.38472	2.38472	1.80728
	'2008-05-12'	6.3	0.865641	0.920169	0.920169	0.950327
	'2008-05-12'	6.3	0.266029	0.834594	0.834594	0.80166
	'2008-05-12'	6.3	0.353111	2.53126	2.53126	1.60292
	'2008-05-12'	5.8	0.679335	0.404869	0.404869	0.408427
	'2008-05-12'	5.8	0.254967	0.783992	0.783992	1.15055
	'2008-05-12'	5.8	0.0837929	1.44405	1.44405	1.5969
	'2008-05-12'	5.8	0.148973	1.77791	1.77791	4.40742
	'2008-05-12'	5.8	0.451303	0.261104	0.261104	0.194617
	'2008-05-12'	5.8	0.183503	0.328534	0.328534	0.372134
	'2008-05-12'	5.8	0.123726	0.498617	0.498617	0.550463
	'2008-05-12'	4.6	0.108672	0.36378	0.36378	0.255294
	'2008-05-12'	4.6	0.0826226	0.665989	0.665989	0.673066
	'2008-05-12'	4.6	0.0276127	0.517821	0.653912	0.634209
	'2008-05-12'	4.7	0.100469	0.231997	0.231997	0.22262
	'2008-05-12'	4.7	0.0719305	1.00592	1.00592	1.10615
	'2008-05-12'	4.7	0.334541	0.288356	0.288356	0.222909
	'2008-05-12'	4.7	0.0104033	1.09396	0.989596	1.05042
	'2008-05-12'	4.7	0.0264411	0.784518	0.530339	0.552066
	'2008-05-12'	4.7	0.0309226	0.351106	0.142608	0.0929677
	'2008-05-12'	4.7	0.0638748	1.1289	1.1289	1.16617
	'2008-05-12'	5.5	0.231457	0.234042	0.234042	0.237458
	'2008-05-12'	5.5	0.285285	0.315949	0.315949	0.273105
	'2008-05-12'	5.5	0.0515182	0.942719	0.942719	0.546107
	'2008-05-12'	5.5	0.205381	0.553639	0.553639	0.539823
	'2008-05-12'	5.5	0.0933611	0.283164	0.283164	0.320527
	'2008-05-12'	5.5	0.989083	0.325355	0.325355	0.327913
	'2008-05-12'	5.5	0.664246	0.381211	0.381211	0.399826
	'2008-05-12'	5.5	0.521697	0.767344	0.767344	0.319036
	'2008-05-12'	5.5	0.147609	0.756324	0.756324	0.859293
	'2008-05-12'	5.1	0.618513	0.311577	0.311577	0.463013
	'2008-05-12'	5.1	0.165075	0.270707	0.270707	0.294501
	'2008-05-12'	5.1	0.0795003	0.795767	0.795767	0.631949
	'2008-05-12'	5.1	0.0838379	1.28397	1.28397	0.973875
	'2008-05-12'	4.2	0.175531	0.224598	0.224598	0.208384
	'2008-05-12'	4.2	0.049905	0.415163	0.175672	0.151857
	'2008-05-12'	4.2	0.00837066	1.02343	0.745398	0.777461
	'2008-05-12'	4.2	0.0431004	0.264238	0.179363	0.161614
	'2008-05-12'	5.2	0.100486	0.398661	0.398661	0.549447
	'2008-05-12'	5.2	0.0703117	0.455641	0.455641	0.505151
	'2008-05-12'	5.2	0.0295167	1.45511	1.04328	1.15752
	'2008-05-12'	5	0.0313183	1.15227	0.992131	1.04613
	'2008-05-12'	5	0.0166612	0.940434	0.554924	0.37266
	'2008-05-12'	5	0.014559	0.852779	0.449233	0.39037
	'2008-05-12'	5.2	0.4503	0.265554	0.265554	0.245874
	'2008-05-12'	5.2	0.436187	0.239696	0.239696	0.233989
	'2008-05-12'	5.2	0.0509039	0.522262	0.522262	0.253456
	'2008-05-12'	5.2	0.0557504	0.756569	0.756569	0.771541
	'2008-05-12'	5.3	0.0428277	0.371246	0.325413	0.313298
	'2008-05-12'	5.3	0.0547207	1.07713	1.07713	1.04137
	'2008-05-12'	5.3	0.54967	0.398443	0.398443	0.361941
	'2008-05-12'	5.3	2.10084	0.990065	0.990065	0.593499
	'2008-05-12'	4	0.0796924	0.174814	0.174814	0.184525
	'2008-05-12'	4	0.0536493	0.354492	0.354492	0.181305
	'2008-05-12'	4	0.0980172	0.724556	0.724556	0.548296
	'2008-05-12'	4	0.0793952	0.8585	0.8585	0.516053
	'2008-05-12'	4.6	0.0105156	2.57576	1.10082	1.1274
	'2008-05-12'	4.6	0.107838	0.354518	0.354518	0.301002
	'2008-05-12'	4.6	0.0314638	0.407982	0.237919	0.28589
	'2008-05-12'	4.6	0.273153	0.744498	0.744498	0.318529
	'2008-05-12'	6.3	2.23732	0.761666	0.761666	0.801919
	'2008-05-12'	6.3	2.44671	0.912155	0.912155	0.850108
	'2008-05-12'	6.3	0.338723	1.30066	1.30066	1.12416
	'2008-05-12'	6.3	0.20205	1.07717	1.07717	1.27366
	'2008-05-12'	6.3	0.313953	0.783466	0.783466	0.839848
	'2008-05-12'	4	0.176921	0.369434	0.369434	0.223531
	'2008-05-12'	4	0.042518	0.478404	0.385228	0.34468
	'2008-05-12'	4	0.0234191	1.58956	0.583593	0.321075
	'2008-05-12'	4.8	0.0267886	0.500596	0.26091	0.257132
	'2008-05-12'	4.8	0.0199775	0.301621	0.241667	0.402848
	'2008-05-12'	4.8	0.474353	0.436277	0.436277	0.271902
	'2008-05-12'	4.3	0.461251	0.250033	0.250033	0.207131
	'2008-05-12'	4.3	0.641882	0.247225	0.247225	0.201187
	'2008-05-12'	4.3	0.0451572	0.715483	0.222804	0.231934
	'2008-05-12'	4.9	0.0139781	1.12032	0.493159	0.507683
	'2008-05-12'	4.9	0.0466087	1.05943	0.74098	0.655287
	'2008-05-12'	4.9	0.243595	0.697082	0.697082	0.532614
	'2008-05-12'	4.6	0.00591565	1.01929	0.492528	0.474674
	'2008-05-12'	4.6	0.0211614	0.735055	0.241783	0.263006
	'2008-05-12'	4.6	0.0763366	0.338759	0.338759	0.276065
	'2008-05-12'	4.6	0.255674	0.266195	0.266195	0.235686
	'2008-05-12'	4.6	0.213351	0.384807	0.384807	0.288952
	'2008-05-12'	4.6	0.188253	0.351974	0.351974	0.246754
	'2008-05-12'	4.6	0.0630034	0.804379	0.804379	0.761118
	'2008-05-12'	4.6	0.0321514	0.857042	0.711542	0.795712
	'2008-05-12'	4.6	0.0389135	0.473366	0.403858	0.437051
	'2008-05-12'	5.2	0.122733	0.230209	0.230209	0.239273
	'2008-05-12'	5.2	0.116865	0.343878	0.343878	0.354362
	'2008-05-12'	5.2	0.0948828	0.343576	0.343576	0.342252
	'2008-05-13'	4.5	0.0804508	0.312809	0.312809	0.320994
	'2008-05-13'	4.5	0.0301601	0.675298	0.35323	0.336009
	'2008-05-13'	4.5	0.0459107	0.269248	0.204118	0.216225
	'2008-05-13'	4.9	0.372586	0.222796	0.222796	0.174713
	'2008-05-13'	4.9	0.504256	0.28342	0.28342	0.187
	'2008-05-13'	4.9	0.0413591	0.429088	0.250602	0.245709
	'2008-05-13'	4.7	0.034162	0.482185	0.281496	0.250774
	'2008-05-13'	4.7	0.120966	0.325134	0.325134	0.251597
	'2008-05-13'	4.7	0.1626	0.464058	0.464058	0.308095
	'2008-05-13'	5.1	0.736366	0.40636	0.40636	0.334652
	'2008-05-13'	5.1	0.931141	0.306295	0.306295	0.271838
	'2008-05-13'	5.1	0.072055	0.799728	0.799728	0.539844
	'2008-05-13'	5.8	0.663818	2.49569	2.49569	6.95796
	'2008-05-13'	5.8	0.216702	0.672677	0.672677	0.729711
	'2008-05-13'	5.8	0.925267	0.714876	0.714876	0.727539
	'2008-05-13'	5.2	0.139192	1.80113	1.80113	1.56884
	'2008-05-13'	5.2	0.753468	0.703191	0.703191	0.714005
	'2008-05-13'	5.2	0.0219179	0.799691	0.703524	0.751852
	'2008-05-13'	5.2	0.132745	1.2171	1.2171	0.99793
	'2008-05-13'	5.2	0.307555	0.605786	0.605786	0.58557
	'2008-05-13'	4.1	0.0506205	1.08832	1.08832	1.26916
	'2008-05-13'	4.1	0.0954624	0.208342	0.208342	0.304255
	'2008-05-13'	4.1	0.0398189	0.520678	0.210961	0.216808
	'2008-05-13'	4.1	0.0579788	0.211253	0.211253	0.187203
	'2008-05-13'	4.1	0.0320194	0.337918	0.315702	0.323205
	'2008-05-13'	4.1	0.0564379	0.432338	0.432338	0.403335
	'2008-05-13'	4.2	0.0487438	0.463633	0.403909	0.408029
	'2008-05-13'	4.2	0.00818355	0.612629	0.536641	0.449121
	'2008-05-13'	4.2	0.0127143	0.927251	0.258161	0.199229
	'2008-05-13'	4.2	0.0670956	0.385967	0.385967	0.363745
	'2008-05-13'	4.3	0.104909	0.445049	0.445049	0.325504
	'2008-05-13'	4.3	0.269194	0.521675	0.521675	0.484637
	'2008-05-13'	4.3	0.0167341	0.26274	0.276036	0.314812
	'2008-05-13'	5.4	0.642853	0.380921	0.380921	0.395368
	'2008-05-13'	5.4	0.409794	0.290509	0.290509	0.301357
	'2008-05-13'	5.4	0.085626	0.62908	0.62908	0.60115
	'2008-05-13'	5.2	0.389521	0.421906	0.421906	0.429137
	'2008-05-13'	5.2	0.551066	0.296427	0.296427	0.259902
	'2008-05-13'	5.2	0.400885	0.291783	0.291783	0.291106
	'2008-05-13'	4.3	0.0240168	0.565129	0.371357	0.409223
	'2008-05-13'	4.3	0.00847095	1.35904	0.436887	0.321392
	'2008-05-13'	4.3	0.099259	0.423817	0.423817	0.209715
	'2008-05-13'	4.9	0.13224	0.229262	0.229262	0.213645
	'2008-05-13'	4.9	0.10935	0.361595	0.361595	0.246351
	'2008-05-13'	4.9	0.0462752	0.721342	0.336631	0.375738
	'2008-05-13'	4	0.0763517	0.571405	0.571405	0.400274
	'2008-05-13'	4	0.0413921	0.616372	0.197542	0.178913
	'2008-05-13'	4	0.0230011	2.07874	0.196579	0.203572
	'2008-05-13'	4.2	0.0127643	1.97652	0.196992	0.197229
	'2008-05-13'	4.2	0.00458237	3.86177	0.421564	0.545819
	'2008-05-13'	4.2	0.134392	0.294948	0.294948	0.25781
	'2008-05-13'	4.2	0.0169852	1.52976	0.234258	0.233026
	'2008-05-13'	4.2	0.0195858	0.474284	0.483674	0.500469
	'2008-05-13'	4.2	0.0122526	0.913147	0.440963	0.533208
	'2008-05-13'	4.2	0.0452149	0.227614	0.134021	0.113085
	'2008-05-13'	4.8	0.178676	1.97059	1.97059	2.07359
	'2008-05-13'	4.8	0.237102	0.491084	0.491084	0.427564
	'2008-05-13'	4.8	0.00433047	0.977326	0.513598	0.575288
	'2008-05-13'	4.8	0.022819	0.587079	0.631764	0.623262
	'2008-05-13'	4.8	0.0275805	0.337021	0.338419	0.337033
	'2008-05-13'	4	0.0183689	1.45427	0.618042	0.595714
	'2008-05-13'	4	0.0123889	0.906635	0.371015	0.313293
	'2008-05-13'	4	0.094914	0.717665	0.717665	0.546873
	'2008-05-14'	5.8	0.555378	1.13164	1.13164	0.643493
	'2008-05-14'	5.8	0.887273	0.608906	0.608906	0.366668
	'2008-05-14'	5.8	0.0758058	1.0875	1.0875	1.33907
	'2008-05-14'	4.7	0.234217	1.70946	1.70946	1.71929
	'2008-05-14'	4.7	0.136865	0.468946	0.468946	0.475248
	'2008-05-14'	4.7	0.113972	0.439722	0.439722	0.504785
	'2008-05-14'	5.1	0.164542	3.79177	3.79177	2.7231
	'2008-05-14'	5.1	0.0264786	0.617823	0.527002	0.518882
	'2008-05-14'	5.1	0.588702	0.342092	0.342092	0.284755
	'2008-05-15'	4.7	0.154895	0.405068	0.405068	0.31887
	'2008-05-15'	4.7	0.0893122	0.398314	0.398314	0.39926
	'2008-05-15'	4.7	0.0238071	0.840344	0.795422	0.80661
	'2008-05-16'	4	0.148065	0.489864	0.489864	0.425405
	'2008-05-16'	4	0.0447368	0.151247	0.186057	0.136657
	'2008-05-16'	4	0.0102137	0.637492	0.738306	0.908514
	'2008-05-16'	5.9	1.20975	0.418918	0.418918	0.417238
	'2008-05-16'	5.9	1.53111	0.382814	0.382814	0.372608
	'2008-05-16'	5.9	1.19681	0.341527	0.341527	0.298997
	'2008-05-16'	5.9	0.134224	0.560438	0.560438	0.6993
	'2008-05-16'	5.9	0.107605	1.39288	1.39288	1.11901
	'2008-05-16'	4	0.0317022	0.644737	0.237753	0.231272
	'2008-05-16'	4	0.0575336	0.287493	0.287493	0.141922
	'2008-05-16'	4	0.0118376	1.8564	0.48058	0.49408
	'2008-06-18'	4.4	0.150255	0.330917	0.330917	0.31535
	'2008-06-18'	4.4	1.19431	0.392551	0.392551	0.48013
	'2008-06-18'	4.4	0.282782	0.289752	0.289752	0.241658
	'2008-06-18'	4.4	0.151989	0.527876	0.527876	0.477544
	'2008-06-18'	4.4	2.07287	0.451752	0.451752	0.288162
	'2008-08-30'	6.3	0.375949	2.14327	2.14327	1.37664
	'2008-08-30'	6.3	3.33113	0.843362	0.843362	1.60538
	'2008-08-30'	6.3	1.04052	1.09551	1.09551	0.906473
	'2008-12-26'	4.3	0.0379636	0.505518	0.383316	0.390389
	'2008-12-26'	4.3	0.0175981	1.47188	0.433291	0.451904
	'2008-12-26'	4.3	0.0146025	0.89366	0.641311	1.02313
	'2008-12-26'	4.3	0.194689	0.835062	0.835062	2.39533
	'2008-12-26'	4.3	0.110103	0.255391	0.255391	0.250286
	'2008-12-26'	4.3	0.251235	0.363686	0.363686	0.334694
	'2008-12-26'	4.3	0.0145388	1.19996	0.797986	1.34616
	'2008-12-26'	4.3	0.0121401	1.45585	0.874372	1.20517
	'2008-12-26'	4.3	0.0196426	1.79921	0.643823	0.863868
	'2008-12-26'	4.3	0.010149	2.67709	0.66074	0.785482
	'2008-12-26'	4.3	0.0312858	0.446146	0.526607	0.526448
	'2008-12-26'	4.3	0.0205817	1.14583	0.667879	0.661556
	'2008-12-26'	4.3	0.0141434	1.89091	0.762926	0.809674
	'2008-12-26'	4.3	0.0170588	1.42866	0.617172	0.772355
	'2008-12-26'	4.3	0.0325107	1.94733	0.45764	0.518738
	'2008-12-26'	4.3	0.0537605	0.512065	0.512065	0.404212
	'2008-12-26'	4.3	0.0243999	1.25072	0.647462	0.893091
	'2008-12-26'	4.3	5.56992	0.341179	0.341179	0.383053
	'2008-12-26'	4.3	0.022706	0.775486	0.368234	0.419981
	'2008-12-26'	4.3	0.0273334	0.363634	0.305564	0.261533
	'2008-12-26'	4.3	0.0288198	0.470156	0.458866	0.584366
	'2008-12-26'	4.3	0.0480823	0.722377	0.699757	0.856569
	'2008-12-26'	4.3	0.0128663	0.69913	0.451016	0.590508
	'2008-12-26'	4.3	0.0104601	1.43208	0.738226	0.796912
	'2008-12-26'	4.3	0.00929364	2.96453	1.01419	1.29426
	'2008-12-26'	4.3	0.0584807	0.92086	0.92086	0.811531
	'2008-12-26'	4.3	0.0954628	0.46054	0.46054	0.420247
	'2008-12-26'	4.3	0.0505636	0.474595	0.474595	0.698813
	'2008-12-26'	4.3	0.0318445	0.821619	0.467479	0.568113
	'2008-12-26'	4.3	0.00482239	3.97036	0.857358	1.08198
	'2008-12-26'	4.3	0.0276874	1.09974	0.553271	0.528925
	'2008-12-26'	4.3	0.0748445	1.31125	1.31125	1.56992
	'2008-12-26'	4.3	0.0220482	1.63037	0.439103	0.414027
	'2009-02-17'	4	0.146501	0.291426	0.291426	0.309617
	'2009-02-17'	4	0.160971	0.452532	0.452532	0.448876
	'2009-02-17'	4	0.0545367	0.431846	0.431846	0.45279
	'2009-03-28'	4.3	0.153919	0.24926	0.24926	0.255255
	'2009-03-28'	4.3	0.0376747	0.484031	0.349795	0.379922
	'2009-03-28'	4.3	0.0514292	0.187181	0.187181	0.180181
	'2009-04-14'	4.6	0.0910718	0.708887	0.708887	0.70728
	'2009-04-14'	4.6	0.100035	0.806918	0.806918	0.830081
	'2009-04-14'	4.6	0.29632	0.803533	0.803533	0.362522
	'2009-04-14'	4.6	0.0286041	1.0745	0.56559	0.687538
	'2009-04-14'	4.6	0.0150398	1.6699	0.573058	0.621983
	'2009-04-14'	4.6	0.0231276	0.583546	0.542726	0.533681
	'2009-04-14'	4.6	0.0675776	0.361971	0.361971	0.419946
	'2009-04-22'	5	0.154399	0.602144	0.602144	0.607054
	'2009-04-22'	5	0.0521591	1.49649	1.49649	1.84154
	'2009-04-22'	5	0.0713581	1.27516	1.27516	1.74467
	'2009-06-30'	5.5	0.0364802	0.972384	0.658259	0.753891
	'2009-06-30'	5.5	0.0588174	0.509019	0.509019	0.437111
	'2009-06-30'	5.5	0.108635	1.89538	1.89538	2.23996
	'2009-06-30'	5.5	0.38509	0.606446	0.606446	0.553392
	'2009-06-30'	4.2	0.00814011	2.03906	0.17005	0.210266
	'2009-06-30'	4.2	0.0175913	1.40348	0.266614	0.257038
	'2009-06-30'	4.2	0.112095	0.353544	0.353544	0.325041
	'2009-06-30'	5	0.0177582	0.824855	0.723954	0.846317
	'2009-06-30'	5	0.0291012	0.780516	0.520303	0.568776
	'2009-06-30'	5	0.35302	0.361339	0.361339	0.367267
	'2009-07-09'	6.3	0.0177498	1.39625	0.510391	0.5526
	'2009-07-09'	6.3	0.544947	0.706828	0.706828	0.78655
	'2009-07-09'	6.3	0.0787346	1.62422	1.62422	1.83785
	'2009-07-10'	5.4	0.0311112	1.40982	0.921378	0.770064
	'2009-07-10'	5.4	0.385347	0.918395	0.918395	0.809758
	'2009-07-10'	5.4	0.0425879	1.51654	0.985162	1.26633
	'2009-07-10'	4.7	0.0122214	1.11227	0.660089	0.38108
	'2009-07-10'	4.7	0.0293451	0.949041	0.911156	0.942269
	'2009-07-10'	4.7	0.325253	0.465115	0.465115	0.511207
	'2009-09-02'	4.5	0.0792854	0.510362	0.510362	0.439336
	'2009-09-02'	4.5	0.229897	0.464419	0.464419	0.450087
	'2009-09-02'	4.5	0.0407096	0.370944	0.349782	0.328737
	'2009-11-02'	5	0.0849128	1.07184	1.07184	0.941053
	'2009-11-02'	5	0.156237	1.39498	1.39498	1.13319
	'2009-11-02'	5	0.0659204	0.8613	0.8613	0.812406
	'2009-11-02'	5	0.049226	1.06572	0.721701	0.637354
	'2009-11-02'	5	0.994374	1.11567	1.11567	0.998901
	'2009-11-02'	5	0.141929	1.09248	1.09248	0.761855
	'2009-11-05'	4.2	0.0981515	0.507545	0.507545	0.310724
	'2009-11-05'	4.2	0.00771166	1.0084	0.678836	0.715145
	'2009-11-05'	4.2	0.593764	0.378658	0.378658	0.402574
	'2009-11-05'	4.2	0.107729	0.531114	0.531114	0.287143
	'2009-11-05'	4.2	0.0939184	0.567407	0.567407	0.568426
	'2009-11-05'	4.2	0.0452461	0.894633	0.586738	0.652603
	'2009-11-05'	4.2	0.0659935	0.446757	0.446757	0.31595
	'2009-11-05'	4.2	0.080055	0.601572	0.601572	0.906132
	'2009-11-21'	4.3	0.0468	1.97944	0.691035	0.935947
	'2009-11-21'	4.3	0.0828864	0.32522	0.32522	0.265818
	'2009-11-21'	4.3	0.429048	0.344919	0.344919	0.36101
	'2009-11-21'	4.3	0.0844401	0.412018	0.412018	0.382723
	'2009-11-21'	4.3	0.0131024	0.922453	0.331532	0.33904
	'2009-11-21'	4.3	0.0997918	0.398594	0.398594	0.393293
	'2009-11-21'	4.3	0.403311	0.256319	0.256319	0.252677
	'2009-11-21'	4.3	0.0202051	0.830999	0.346299	0.375282
	'2009-11-21'	4.3	0.0307867	0.20507	0.199778	0.220809
	'2009-11-21'	4.3	0.096079	0.318021	0.318021	0.324339
	'2009-11-21'	4.3	0.0497997	0.410827	0.332512	0.37248
	'2009-11-21'	4.3	0.0463261	1.97175	0.597602	0.763884
	'2009-11-21'	4.3	0.058369	0.3522	0.3522	0.244297
	'2009-11-21'	4.3	0.0388864	0.563826	0.323107	0.349256
	'2009-11-21'	4.3	0.0773444	0.483884	0.483884	0.533924
	'2009-11-21'	4.3	0.14264	0.268216	0.268216	0.292185
	'2009-11-21'	4.3	0.0758261	0.355829	0.355829	0.401077
	'2009-11-21'	4.3	0.136344	0.548039	0.548039	0.549616
	'2009-11-21'	4.3	0.053744	0.289288	0.289288	0.29003
	'2009-11-21'	4.3	0.196663	0.697261	0.697261	0.494898
	'2009-12-11'	4	1.49691	0.390935	0.390935	0.521368
	'2009-12-11'	4	0.031189	0.733154	0.72266	0.676725
	'2009-12-11'	4	0.0083347	2.81943	1.65019	1.75372
	'2010-01-01'	4.6	0.0860308	0.613607	0.613607	0.477674
	'2010-01-01'	4.6	0.0223094	1.05939	0.489513	0.36844
	'2010-01-01'	4.6	0.3131	0.393233	0.393233	0.300594
	'2010-01-01'	4.6	1.66445	0.716766	0.716766	0.437896
	'2010-01-01'	4.6	0.0321764	0.918866	0.599875	0.66518
	'2010-01-01'	4.6	0.0468976	0.575251	0.568026	0.565419
	'2010-01-24'	4.8	0.959347	0.220534	0.220534	0.209734
	'2010-01-24'	4.8	0.358994	0.411405	0.411405	0.413302
	'2010-01-24'	4.8	0.52707	0.292613	0.292613	0.326581
	'2010-01-24'	4.8	0.131884	0.453907	0.453907	0.459087
	'2010-01-24'	4.8	0.0810674	0.612109	0.612109	0.661039
	'2010-01-24'	4.8	0.282483	0.54213	0.54213	0.608342
	'2010-02-17'	4.2	0.0716868	0.436446	0.436446	0.44158
	'2010-02-17'	4.2	0.0832337	0.607716	0.607716	0.373623
	'2010-02-17'	4.2	0.0461411	0.339228	0.335314	0.333385
	'2010-04-03'	4.1	0.0796857	0.292875	0.292875	0.293897
	'2010-04-03'	4.1	0.138698	0.417454	0.417454	0.425837
	'2010-04-03'	4.1	0.0226362	0.719387	0.345852	0.391895
	'2010-04-09'	4.1	0.0112237	1.27342	0.320102	0.289439
	'2010-04-09'	4.1	0.0552062	0.645902	0.645902	0.696889
	'2010-04-09'	4.1	0.231444	0.420409	0.420409	0.428548
	'2010-04-09'	4.1	0.0783566	0.683753	0.683753	0.67016
	'2010-04-09'	4.1	0.0222341	1.48897	0.261821	0.278977
	'2010-04-09'	4.1	0.0559568	0.562098	0.562098	0.38543
	'2010-04-09'	4.1	0.0291035	1.3458	0.352887	0.397577
	'2010-04-09'	4.1	0.115218	0.615269	0.615269	0.631559
	'2010-04-09'	4.1	0.0601119	0.548909	0.548909	0.526132
	'2010-04-09'	4.1	0.196304	0.40616	0.40616	0.436632
	'2010-04-09'	4.1	0.0438718	0.349553	0.351177	0.379239
	'2010-04-09'	4.1	0.502988	0.44626	0.44626	0.388644
	'2010-04-09'	4.1	0.00614916	4.11583	1.84682	1.75272
	'2010-04-09'	4.1	0.0264676	0.737161	0.362772	0.325261
	'2010-04-15'	4.3	0.119137	0.561648	0.561648	0.622065
	'2010-04-15'	4.3	0.024675	1.09815	0.641356	0.606961
	'2010-04-15'	4.3	0.0784733	0.337327	0.337327	0.460503
	'2010-04-15'	4.3	0.13477	1.63434	1.63434	0.701224
	'2010-06-01'	4.9	0.0394673	1.58102	1.07705	0.736681
	'2010-06-01'	4.9	0.084829	1.06127	1.06127	0.746219
	'2010-06-01'	4.9	0.537701	1.20511	1.20511	1.30838
	'2010-06-01'	4.9	0.0763939	1.11272	1.11272	1.47306
	'2010-06-05'	4.6	0.0905942	0.210591	0.210591	0.231079
	'2010-06-05'	4.6	0.222194	0.204923	0.204923	0.208728
	'2010-06-05'	4.6	0.0528584	1.35676	1.35676	1.51287
	'2010-06-05'	4.6	0.211485	0.692919	0.692919	0.715377
	'2010-06-05'	4.6	0.0538382	0.671724	0.671724	0.693535
	'2010-06-05'	4.6	0.701384	0.243718	0.243718	0.239415
	'2010-06-10'	4.9	0.159318	0.373555	0.373555	0.442288
	'2010-06-10'	4.9	1.59111	0.26195	0.26195	0.212309
	'2010-06-10'	4.9	0.46718	0.420142	0.420142	0.38647
	'2010-06-22'	4.4	0.146535	0.493246	0.493246	0.503648
	'2010-06-22'	4.4	0.297232	0.508044	0.508044	0.524516
	'2010-06-22'	4.4	0.174806	0.596454	0.596454	0.585914
	'2010-06-22'	4.4	0.0923476	0.165547	0.165547	0.166975
	'2010-06-22'	4.4	0.867849	0.301046	0.301046	0.440782
	'2010-06-22'	4.4	0.47241	0.219831	0.219831	0.208332
	'2010-06-22'	4.4	0.133824	0.59524	0.59524	0.685127
	'2010-06-22'	4.4	0.315306	0.263233	0.263233	0.254915
	'2010-06-22'	4.4	0.358855	0.640075	0.640075	0.656767
	'2010-06-22'	4.4	0.0638734	0.276224	0.276224	0.28393
	'2010-06-22'	4.4	0.0698235	0.54971	0.54971	0.564906
	'2010-06-22'	4.4	0.0532664	0.268493	0.268493	0.27125
	'2010-06-22'	4.4	0.0945794	0.592475	0.592475	0.6588
	'2010-06-22'	4.4	0.0342062	0.516488	0.357383	0.384594
	'2010-06-22'	4.4	0.566891	0.43123	0.43123	0.493076
	'2010-06-22'	4.4	0.0565524	0.214929	0.214929	0.211513
	'2010-06-22'	4.4	1.08644	0.12224	0.12224	0.121559
	'2010-06-22'	4.4	0.213649	0.557198	0.557198	0.58585
	'2010-08-28'	4.9	0.0797185	0.533892	0.533892	0.566752
	'2010-08-28'	4.9	0.119681	0.342278	0.342278	0.337759
	'2010-08-28'	4.9	0.359985	0.340827	0.340827	0.363375
	'2010-08-28'	4.9	0.261839	0.497351	0.497351	0.500799
	'2010-10-18'	4.7	2.17684	0.251057	0.251057	0.328287
	'2010-10-18'	4.7	0.0188991	1.03089	0.77246	1.05521
	'2010-10-18'	4.7	0.0662388	1.11203	1.11203	1.19868
	'2010-12-03'	4.3	0.0423454	0.746169	0.296306	0.295667
	'2010-12-03'	4.3	0.0767425	0.354145	0.354145	0.371869
	'2010-12-03'	4.3	0.0434638	0.983231	0.322799	0.409577
	'2011-01-01'	4.9	0.0533282	1.69387	1.69387	2.44716
	'2011-01-01'	4.9	0.305807	0.494463	0.494463	0.331674
	'2011-01-01'	4.9	0.149505	1.33818	1.33818	0.41956
	'2011-01-01'	4.9	0.0901611	0.831333	0.831333	1.02854
	'2011-01-01'	4.9	0.204839	0.366921	0.366921	0.449112
	'2011-01-01'	4.9	0.0898943	0.788928	0.788928	1.11366
	'2011-01-01'	4.9	0.0201863	2.4965	1.0271	1.04256
	'2011-01-01'	4.9	0.154393	0.494642	0.494642	0.484219
	'2011-01-01'	4.9	0.054146	0.684533	0.684533	0.6078
	'2011-01-08'	4.1	0.0336273	0.505993	0.507282	0.672896
	'2011-01-08'	4.1	0.121489	0.537507	0.537507	0.566764
	'2011-01-08'	4.1	0.0546255	0.356146	0.356146	0.417132
	'2011-01-16'	4.1	0.0106362	0.53112	0.523254	0.571582
	'2011-01-16'	4.1	0.144367	0.619124	0.619124	0.327854
	'2011-01-16'	4.1	0.0689591	0.355075	0.355075	0.334079
	'2011-01-16'	4.1	0.019986	0.882311	0.469937	0.460227
	'2011-01-16'	4.1	0.0200572	0.355512	0.232052	0.22488
	'2011-02-12'	4.5	0.012602	1.89653	0.366321	0.380734
	'2011-02-12'	4.5	0.0466613	0.342443	0.25344	0.255344
	'2011-02-12'	4.5	0.0247886	0.422648	0.449539	0.42209
	'2011-02-12'	4.5	0.103063	0.287495	0.287495	0.285933
	'2011-02-12'	4.5	0.0977218	0.45643	0.45643	0.649701
	'2011-02-12'	4.5	0.0454728	0.972394	0.891812	0.914018
	'2011-02-23'	4.2	0.144747	1.8921	1.8921	0.982359
	'2011-02-23'	4.2	0.0251266	0.61828	0.198401	0.221229
	'2011-02-23'	4.2	0.0392986	0.783793	0.319386	0.382748
	'2011-03-02'	4.9	0.0325423	0.364261	0.182205	0.165788
	'2011-03-02'	4.9	0.041719	0.852527	0.491034	0.558517
	'2011-03-02'	4.9	0.322595	0.448046	0.448046	0.294263
	'2011-03-02'	4.9	0.0838936	0.649749	0.649749	0.588524
	'2011-04-01'	4	0.0537457	0.593461	0.593461	0.416318
	'2011-04-01'	4	0.214699	0.604295	0.604295	1.16438
	'2011-04-01'	4	0.0633988	0.221304	0.221304	0.206091
	'2011-04-01'	4	0.0184095	1.61946	0.530009	0.697575
	'2011-04-10'	5.4	0.318138	0.334355	0.334355	0.319013
	'2011-04-10'	5.4	2.16057	0.524294	0.524294	0.580363
	'2011-04-10'	5.4	0.216243	0.48455	0.48455	0.399751
	'2011-04-10'	5.4	0.888733	0.378846	0.378846	0.403114
	'2011-04-10'	5.4	2.16133	0.45839	0.45839	0.397279
	'2011-04-15'	4.5	0.0531242	0.584714	0.584714	0.588177
	'2011-04-15'	4.5	0.138613	0.353851	0.353851	0.338742
	'2011-04-15'	4.5	0.132849	0.425328	0.425328	0.407207
	'2011-04-15'	4.5	0.0777964	0.576905	0.576905	0.713744
	'2011-04-15'	4.5	0.0547484	0.575313	0.575313	0.581123
	'2011-05-06'	4.1	0.0492689	0.341582	0.200565	0.206448
	'2011-05-06'	4.1	0.0748133	0.201568	0.201568	0.29998
	'2011-05-06'	4.1	0.0346942	0.736268	0.644698	0.614092
	'2011-05-06'	4.1	0.0108371	1.81124	0.567224	0.577788
	'2011-05-15'	4.8	0.0821518	0.850026	0.850026	0.91501
	'2011-05-15'	4.8	0.773898	0.630267	0.630267	0.455996
	'2011-05-15'	4.8	0.108589	0.482413	0.482413	0.538894
	'2011-05-23'	4.2	0.381324	0.223129	0.223129	0.219627
	'2011-05-23'	4.2	0.0463147	0.522241	0.342145	0.435984
	'2011-05-23'	4.2	0.079715	0.51109	0.51109	0.54253
	'2011-05-23'	4.2	0.879521	0.243738	0.243738	0.225644
	'2011-05-31'	4.5	0.0114045	2.13476	0.816396	0.714391
	'2011-05-31'	4.5	0.105464	0.477641	0.477641	0.515009
	'2011-05-31'	4.5	0.0300382	0.655021	0.38723	0.392413
	'2011-05-31'	4.5	0.0616612	0.27242	0.27242	0.294083
	'2011-06-05'	4.2	2.09919	0.282226	0.282226	0.267541
	'2011-06-05'	4.2	0.0495472	0.480124	0.50652	0.486607
	'2011-06-05'	4.2	0.0287053	0.241925	0.213291	0.223839
	'2011-06-05'	4.2	0.0216546	0.572991	0.547275	0.559151
	'2011-06-05'	4.2	0.170323	0.315228	0.315228	0.296651
	'2011-06-05'	4.2	0.0174901	1.81253	0.667647	0.675522
	'2011-06-05'	4.2	0.170323	0.315228	0.315228	0.296651
	'2011-06-05'	4.2	0.242336	0.402242	0.402242	0.405939
	'2011-08-02'	4.1	0.0218722	1.36163	0.428839	0.465965
	'2011-08-02'	4.1	0.0300264	0.624163	0.14836	0.150388
	'2011-08-02'	4.1	0.025993	0.231797	0.133074	0.145486
	'2011-08-09'	5.2	0.0339529	1.79081	1.60161	1.23592
	'2011-08-09'	5.2	0.0784965	1.49108	1.49108	1.33324
	'2011-08-09'	5.2	7.5681	0.61633	0.61633	0.816058
	'2011-08-09'	5.2	0.269515	1.07828	1.07828	1.11386
	'2011-08-09'	5.2	0.181754	3.77805	3.77805	3.51426
	'2011-08-09'	5.2	0.0896029	2.40815	2.40815	3.18826
	'2011-08-09'	5.2	0.136577	0.813482	0.813482	0.709393
	'2011-08-11'	5.8	0.0554331	0.951806	0.951806	1.73118
	'2011-08-11'	5.8	0.0828224	0.755128	0.755128	0.756654
	'2011-08-11'	5.8	0.195804	1.66878	1.66878	3.19902
	'2011-08-11'	5.8	0.73933	1.47731	1.47731	1.64127
	'2011-08-31'	4.3	0.018159	1.25081	1.01834	0.97338
	'2011-08-31'	4.3	1.76997	0.642404	0.642404	0.850818
	'2011-08-31'	4.3	0.879557	0.498524	0.498524	0.453656
	'2011-08-31'	4.3	4.11645	0.566028	0.566028	0.678044
	'2011-09-04'	4.2	0.138357	0.209783	0.209783	0.187477
	'2011-09-04'	4.2	0.145453	0.432832	0.432832	0.273887
	'2011-09-04'	4.2	0.102929	0.341189	0.341189	0.343893
	'2011-09-04'	4.2	0.0630185	0.393291	0.393291	0.402065
	'2011-09-04'	4.2	0.11986	0.471034	0.471034	0.335136
	'2011-09-04'	4.2	0.0149873	1.78983	0.662622	0.496561
	'2011-10-28'	4.3	0.0218963	0.550626	0.50508	0.505536
	'2011-10-28'	4.3	0.0792861	0.838632	0.838632	1.10237
	'2011-10-28'	4.3	0.194389	0.510166	0.510166	0.549586
	'2011-10-28'	4.3	0.0402332	0.633825	0.30087	0.288636
	'2011-11-01'	5.2	0.0447837	0.876085	0.743299	0.808554
	'2011-11-01'	5.2	0.31047	0.671535	0.671535	0.65178
	'2011-11-01'	5.2	2.19061	0.789991	0.789991	0.58691
	'2011-11-01'	5.2	0.251581	0.611773	0.611773	0.640358
	'2011-11-01'	5.2	0.0870269	0.375862	0.375862	0.402564
	'2011-12-06'	4	0.0087293	1.80866	0.857697	1.01112
	'2011-12-06'	4	0.0201724	0.93083	0.588791	0.470243
	'2011-12-06'	4	0.0223698	0.766029	0.346415	0.390578
	'2011-12-12'	4.1	0.0667835	0.144932	0.144932	0.237951
	'2011-12-12'	4.1	0.225625	0.302329	0.302329	0.290382
	'2011-12-12'	4.1	0.0473447	0.327995	0.331722	0.465569
	'2011-12-26'	4.7	0.0193649	0.69734	0.582564	0.604704
	'2011-12-26'	4.7	0.0818172	0.480714	0.480714	0.361568
	'2011-12-26'	4.7	0.118122	0.376797	0.376797	0.359304
	'2011-12-26'	4.7	0.138286	0.726697	0.726697	0.513382
	'2011-12-26'	4.7	0.158334	0.305888	0.305888	0.31874
	'2011-12-26'	4.7	0.136402	0.506675	0.506675	0.500262
	'2011-12-26'	4.7	0.0307067	0.485452	0.53692	0.491822
	'2012-01-03'	4	0.176097	0.231033	0.231033	0.240886
	'2012-01-03'	4	0.56328	0.205797	0.205797	0.196589
	'2012-01-03'	4	3.35442	0.187551	0.187551	0.169976
	'2012-02-02'	4.2	0.900546	0.511435	0.511435	0.333944
	'2012-02-02'	4.2	0.269091	0.339211	0.339211	0.43127
	'2012-02-02'	4.2	0.161549	0.42805	0.42805	0.388781
	'2012-03-05'	4.1	0.256581	0.30132	0.30132	0.229052
	'2012-03-05'	4.1	0.182761	0.394418	0.394418	0.49487
	'2012-03-05'	4.1	0.153165	0.559542	0.559542	0.57208
	'2012-04-05'	4.1	0.41188	0.234318	0.234318	0.193111
	'2012-04-05'	4.1	0.0329556	0.495871	0.141656	0.133666
	'2012-04-05'	4.1	0.0350586	0.294214	0.184544	0.209163
	'2012-04-05'	4.1	0.0730991	1.942	1.942	1.62347
	'2012-04-05'	4.1	0.0350055	0.91822	0.277724	0.303987
	'2012-04-13'	4	0.0373323	0.82802	0.348132	0.350252
	'2012-04-13'	4	0.0376234	0.483499	0.31034	0.33297
	'2012-04-13'	4	0.0399056	0.692754	0.271018	0.29038
	'2012-04-13'	4	0.0630968	1.16953	1.16953	1.22733
	'2012-04-18'	4.2	0.126212	1.71691	1.71691	2.30495
	'2012-04-18'	4.2	0.0550204	1.64417	1.64417	1.69713
	'2012-04-18'	4.2	0.145549	0.476716	0.476716	0.474008
	'2012-04-18'	4.1	0.113604	0.861086	0.861086	0.992989
	'2012-04-18'	4.1	0.0311385	1.42004	0.743212	0.715986
	'2012-04-18'	4.1	0.0860018	0.441911	0.441911	0.47137
	'2012-05-11'	4.9	1.74438	0.97894	0.97894	0.911818
	'2012-05-11'	4.9	0.0457762	0.856356	0.674625	0.622816
	'2012-05-11'	4.9	0.0177711	2.13905	1.19481	0.821092
	'2012-05-11'	4.9	0.032307	2.58529	0.54347	0.53925
	'2012-05-11'	4.9	0.0503478	0.430553	0.430553	0.371429
	'2012-05-11'	4.9	0.0390013	0.766819	0.427286	0.364642
	'2012-05-11'	4.9	0.0315143	1.54291	0.826705	0.803225
	'2012-05-11'	4.9	0.0687032	1.10678	1.10678	0.814114
	'2012-05-11'	4.9	0.0577568	0.884973	0.884973	0.718713
	'2012-05-11'	4.9	0.0139104	1.0383	0.948767	0.843508
	'2012-05-27'	4	0.0476271	0.25201	0.13106	0.133711
	'2012-05-27'	4	0.00947533	1.38389	0.336015	0.277295
	'2012-05-27'	4	0.0490874	0.784766	0.199919	0.186081
	'2012-05-27'	4	0.0925271	0.678882	0.678882	0.861935
	'2012-05-27'	4	0.115571	0.393135	0.393135	0.28937
	'2012-05-28'	4.7	0.0321693	0.749782	0.759652	0.781851
	'2012-05-28'	4.7	0.0281319	1.61491	0.882355	0.947802
	'2012-05-28'	4.7	0.282877	0.693713	0.693713	0.688378
	'2012-05-28'	4.7	0.0959469	1.13511	1.13511	1.07007
	'2012-05-28'	4.7	0.0806111	0.799297	0.799297	0.754761
	'2012-05-28'	4.7	0.0568323	0.949931	0.949931	0.899504
	'2012-05-28'	4.7	0.182215	0.44318	0.44318	0.462937
	'2012-06-11'	4.4	0.230908	0.267429	0.267429	0.2151
	'2012-06-11'	4.4	0.211118	0.36211	0.36211	0.242116
	'2012-06-11'	4.4	0.0352932	1.12729	0.276132	0.229897
	'2012-06-11'	4.4	0.0581462	1.21517	1.21517	0.50026
	'2012-06-15'	5.3	0.17908	0.485867	0.485867	0.415032
	'2012-06-15'	5.3	0.136707	1.37625	1.37625	1.02161
	'2012-06-15'	5.3	0.418777	0.807062	0.807062	0.714248
	'2012-06-18'	4	0.153288	0.667994	0.667994	0.454365
	'2012-06-18'	4	0.0727808	0.372437	0.372437	0.334751
	'2012-06-18'	4	0.0575061	0.468367	0.468367	0.486227
	'2012-06-18'	4	0.23134	0.215348	0.215348	0.329586
	'2012-06-18'	4	0.0819358	0.233727	0.233727	0.24997
	'2012-06-18'	4	0.0574247	0.392826	0.392826	0.351081
	'2012-06-18'	4	0.0144261	0.407352	0.287022	0.310924
	'2012-06-18'	4	0.192714	0.455044	0.455044	0.307209
	'2012-06-18'	4	0.167463	0.126193	0.126193	0.108737
	'2012-06-18'	4	0.0333598	0.803228	0.578492	0.663126
	'2012-06-18'	4	0.0534145	0.755061	0.755061	0.545995
	'2012-06-18'	4	0.0269618	0.713714	0.271969	0.234504
	'2012-06-18'	4	0.0169458	0.850621	0.38044	0.400272
	'2012-06-18'	4	0.253731	0.331998	0.331998	0.310102
	'2012-06-18'	4	0.12082	0.357614	0.357614	0.40223
	'2012-06-18'	4	0.122376	0.32336	0.32336	0.330711
	'2012-06-18'	4	0.153757	0.262899	0.262899	0.261181
	'2012-06-18'	4	0.0737101	1.06307	1.06307	0.51455
	'2012-06-18'	4	0.0153755	1.94531	0.313574	0.310093
	'2012-06-18'	4	0.0131931	1.12217	0.503231	0.602212
	'2012-06-18'	4	0.0287796	1.00312	0.33536	0.363869
	'2012-06-18'	4	0.0174341	0.515344	0.409532	0.445699
	'2012-06-18'	4	0.041236	0.738956	0.650805	0.662869
	'2012-06-18'	4	0.010321	0.549455	0.476637	0.445874
	'2012-06-18'	4	0.0461234	1.05226	0.353152	0.32165
	'2012-06-18'	4	0.223233	0.110835	0.110835	0.123555
	'2012-06-18'	4	0.0190735	0.957117	0.456313	0.529855
	'2012-06-18'	4	0.0305646	0.215891	0.250528	0.268444
	'2012-06-18'	4	0.110469	0.375338	0.375338	0.322596
	'2012-06-18'	4	0.0359665	3.15513	0.447144	0.459871
	'2012-06-18'	4	0.0317893	0.354771	0.21007	0.210328
	'2012-06-18'	4	0.0406382	0.360816	0.355692	0.379562
	'2012-06-18'	4	0.0692282	0.278264	0.278264	0.318777
	'2012-06-18'	4	0.0723271	0.668387	0.668387	1.14114
	'2012-06-18'	4	0.0485863	0.3864	0.37076	0.378871
	'2012-06-18'	4	0.0452765	0.78822	0.481845	0.675999
	'2012-06-18'	4	0.029974	0.304897	0.352777	0.426901
	'2012-06-18'	4	0.106546	0.34543	0.34543	0.335935
	'2012-06-24'	5.7	0.366893	1.73297	1.73297	2.13634
	'2012-06-24'	5.7	0.170679	0.946538	0.946538	0.89878
	'2012-06-24'	5.7	0.0461966	2.73689	1.45803	0.88618
	'2012-07-02'	4	0.100029	0.342257	0.342257	0.2456
	'2012-07-02'	4	0.22341	0.165955	0.165955	0.164937
	'2012-07-02'	4	0.47856	0.117895	0.117895	0.12682
	'2012-07-02'	4	0.245413	0.364531	0.364531	0.547334
	'2012-07-02'	4	0.0208768	2.66632	0.472435	0.499537
	'2012-07-02'	4	0.059741	0.603667	0.603667	0.526918
	'2012-07-02'	4	0.0168402	2.83568	0.776749	0.648094
	'2012-07-18'	4.2	0.0683737	0.346862	0.346862	0.387995
	'2012-07-18'	4.2	0.330582	0.184058	0.184058	0.196239
	'2012-07-18'	4.2	2.10945	0.210022	0.210022	0.217503
	'2012-07-18'	4.2	0.0364295	0.586354	0.204261	0.211565
	'2012-07-20'	4.9	0.0668788	1.65163	1.65163	1.32748
	'2012-07-20'	4.9	0.0288558	4.42861	1.06417	0.912105
	'2012-07-20'	4.9	0.0325989	2.87042	1.67633	2.02825
	'2012-07-30'	4.2	0.208877	0.215301	0.215301	0.215295
	'2012-07-30'	4.2	1.27004	0.426337	0.426337	0.295599
	'2012-07-30'	4.2	0.113585	0.450064	0.450064	0.45933
	'2012-07-30'	4.2	0.122911	0.449181	0.449181	0.400269
	'2012-07-30'	4.2	0.0715113	0.293567	0.293567	0.285805
	'2012-07-30'	4.2	2.77443	0.137704	0.137704	0.140656
	'2012-07-30'	4.2	0.024112	1.68362	0.461889	0.365427
	'2012-07-30'	4.2	0.0283269	0.506928	0.465849	0.559783
	'2012-08-01'	4.8	0.128463	1.08412	1.08412	0.69267
	'2012-08-01'	4.8	0.0409915	1.59055	1.57928	1.58044
	'2012-08-01'	4.8	0.0753206	0.523909	0.523909	0.597509
	'2012-08-01'	4.8	0.191488	0.708267	0.708267	0.622011
	'2012-08-01'	4.8	0.301268	0.390328	0.390328	0.35172
	'2012-08-01'	4.8	0.110765	0.748673	0.748673	0.82708
	'2012-08-01'	4.8	0.0310123	0.621361	0.363344	0.51043
	'2012-08-01'	4.8	0.135692	0.40966	0.40966	0.465949
	'2012-08-01'	4.8	0.0577147	1.1956	1.1956	1.28291
	'2012-08-07'	4.4	0.0472851	1.62119	0.718155	0.642766
	'2012-08-07'	4.4	0.0228494	2.06648	0.976761	1.2183
	'2012-08-07'	4.4	0.0295635	1.08107	0.561003	0.571122
	'2012-08-07'	4.4	0.0874994	0.899964	0.899964	0.904957
	'2012-08-07'	4.4	0.027293	1.2149	0.9663	1.04327
	'2012-08-07'	4.4	0.0128986	1.47271	0.758893	0.565016
	'2012-08-26'	4	0.0739703	0.309045	0.309045	0.305988
	'2012-08-26'	4	0.197574	0.252568	0.252568	0.19767
	'2012-08-26'	4	0.127046	1.62235	1.62235	1.36125
	'2012-08-26'	4	0.150133	0.296653	0.296653	0.289322
	'2012-08-26'	4	0.0492802	0.559278	0.302173	0.417084
	'2012-08-26'	4	0.161128	0.526112	0.526112	0.5309
	'2012-09-07'	5.7	0.0897273	3.30467	3.30467	3.75786
	'2012-09-07'	5.7	0.0757271	1.71821	1.71821	1.85421
	'2012-09-07'	5.7	0.0365175	3.22491	2.2154	2.21803
	'2012-09-07'	5.7	0.0367079	1.73275	0.770553	0.430675
	'2012-09-07'	5.7	0.0517798	1.3029	1.3029	1.00968
	'2012-09-07'	5.7	3.5181	1.77028	1.77028	4.79598
	'2012-09-07'	5.7	0.0688913	0.497973	0.497973	0.476697
	'2012-09-07'	5.7	0.0328084	5.22601	2.65611	3.09133
	'2012-09-07'	5.7	0.717904	0.393438	0.393438	0.278099
	'2012-09-07'	5.7	0.0311402	2.65697	1.23372	1.12321
	'2012-09-07'	4.4	0.0271156	0.93047	0.71148	0.903342
	'2012-09-07'	4.4	0.0103461	2.31805	0.554661	0.914856
	'2012-09-07'	4.4	0.795932	0.370856	0.370856	0.282321
	'2012-09-07'	4.4	0.100442	0.429224	0.429224	0.497612
	'2012-09-07'	4.4	0.00682163	5.92416	0.979134	1.04909
	'2012-09-07'	5.6	0.092877	3.05827	3.05827	3.12987
	'2012-09-07'	5.6	0.0425724	1.05685	0.98392	1.00923
	'2012-09-07'	5.6	0.0460823	1.48174	1.38222	1.36683
	'2012-09-07'	5.6	0.0749291	1.80602	1.80602	1.64791
	'2012-09-07'	5.6	0.0875306	1.91559	1.91559	2.0102
	'2012-09-07'	5.6	1.48742	1.91834	1.91834	2.54035
	'2012-09-07'	5.6	0.113483	0.415105	0.415105	0.492226
	'2012-09-07'	5.6	0.0403925	1.85765	1.43868	1.74695
	'2012-09-07'	5.6	0.658005	0.434519	0.434519	0.45444
	'2012-09-07'	4.4	0.0108752	0.531605	0.678811	0.835683
	'2012-09-07'	4.4	0.515191	0.422726	0.422726	0.474062
	'2012-09-07'	4.4	0.022188	0.609109	0.506577	0.537384
	'2012-09-07'	4.4	0.075117	0.352125	0.352125	0.376014
	'2012-10-08'	4.2	0.0389644	1.64938	0.160987	0.145326
	'2012-10-08'	4.2	0.04599	1.99689	0.809333	0.780668
	'2012-10-08'	4.2	0.0313901	0.477359	0.244055	0.266527
	'2012-10-08'	4.2	0.0276291	0.463852	0.215605	0.236722
	'2012-10-08'	4.2	0.151848	0.401171	0.401171	0.361941
	'2012-10-19'	4.1	0.0372817	1.11557	0.352928	0.346602
	'2012-10-19'	4.1	0.0181722	0.690374	0.235222	0.208031
	'2012-10-19'	4.1	0.0401289	0.198456	0.118162	0.11486
	'2012-10-19'	4.1	0.0225559	0.247929	0.240111	0.24336
	'2012-10-19'	4.1	0.204917	0.270962	0.270962	0.294828
	'2012-10-19'	4.1	0.156522	0.424929	0.424929	0.323176
	'2012-10-19'	4.1	0.115465	2.13067	2.13067	1.24165
	'2012-10-19'	4.1	0.00789763	2.6589	0.505898	0.49135
	'2012-10-19'	4.1	0.0318543	0.274451	0.254215	0.241604
	'2012-10-19'	4.1	0.116428	0.301063	0.301063	0.349277
	'2012-10-19'	4.1	0.0309564	0.529007	0.432848	0.443884
	'2012-10-19'	4.1	0.0585071	0.584589	0.584589	0.537451
	'2012-10-19'	4.1	0.0399826	0.63853	0.32865	0.378888
	'2012-11-14'	4.2	0.372762	0.214138	0.214138	0.226345
	'2012-11-14'	4.2	0.153209	0.448259	0.448259	0.362247
	'2012-11-14'	4.2	0.0268583	0.312019	0.265375	0.348334
	'2012-11-14'	4.2	0.0819337	0.348182	0.348182	0.288586
	'2012-11-20'	4.6	0.0649197	0.744029	0.744029	0.601482
	'2012-11-20'	4.6	0.112418	0.290259	0.290259	0.272452
	'2012-11-20'	4.6	0.492156	0.370146	0.370146	0.370099
	'2012-11-20'	4.6	0.118029	0.697735	0.697735	0.732971
	'2012-11-20'	4.6	0.349105	0.402389	0.402389	0.403816
	'2012-11-20'	4.6	0.300149	0.430531	0.430531	0.532908
	'2012-11-20'	4.6	0.312859	0.806646	0.806646	0.832243
	'2012-11-20'	4.6	0.0715534	0.61821	0.61821	0.640163
	'2012-11-20'	4.6	0.918353	0.200425	0.200425	0.180373
	'2012-11-20'	4.6	0.0323217	1.22714	0.922456	1.05872
	'2012-11-20'	4.6	0.132355	0.442283	0.442283	0.489291
	'2012-11-20'	4.6	0.946381	0.452903	0.452903	0.440463
	'2012-11-20'	4.6	0.0516856	0.291041	0.291041	0.277961
	'2012-11-20'	4.6	0.0199083	0.463583	0.48341	0.512474
	'2012-11-20'	4.6	0.109569	0.90191	0.90191	1.08914
	'2012-11-20'	4.6	0.0972278	0.471202	0.471202	0.482494
	'2012-11-20'	4.6	1.29382	1.18401	1.18401	0.773724
	'2012-11-20'	4.6	0.0480148	0.164372	0.164251	0.1453
	'2012-11-20'	4.6	1.04821	0.275882	0.275882	0.283895
	'2012-11-20'	4.6	0.0976709	0.503802	0.503802	0.453583
	'2012-11-20'	4.6	0.154446	0.445001	0.445001	0.437446
	'2012-12-01'	4	0.204083	0.287039	0.287039	0.246285
	'2012-12-01'	4	0.0394098	0.654077	0.264456	0.277996
	'2012-12-01'	4	0.138395	0.373734	0.373734	0.338612
	'2012-12-01'	4.3	0.0165385	0.645761	0.534513	0.48725
	'2012-12-01'	4.3	1.45392	0.487161	0.487161	0.377478
	'2012-12-01'	4.3	0.0305038	1.22575	0.465354	0.436443
	'2012-12-01'	4.3	0.0627546	1.53845	1.53845	1.03604
	'2012-12-01'	4.3	0.427155	0.38955	0.38955	0.336016
	'2012-12-01'	4.3	0.0711778	0.295737	0.295737	0.306473
	'2012-12-01'	4.3	0.0627546	1.53845	1.53845	1.03604
	'2012-12-01'	4.3	0.0422549	1.1236	0.476162	0.489747
	'2012-12-01'	4.3	0.04746	1.30699	0.392968	0.378496
	'2013-01-05'	4.4	0.0138781	7.52398	0.927557	0.829955
	'2013-01-05'	4.4	0.16325	0.940678	0.940678	2.46548
	'2013-01-05'	4.4	0.0606223	0.522758	0.522758	0.53563
	'2013-01-05'	4.4	0.317617	0.357486	0.357486	0.465664
	'2013-01-05'	4.4	0.0278374	0.371197	0.263889	0.272817
	'2013-01-05'	4.4	0.129632	0.463811	0.463811	0.328776
	'2013-01-05'	4.4	0.0547396	1.13626	1.13626	0.79658
	'2013-01-23'	5.1	0.0450583	1.87988	1.50435	0.996387
	'2013-01-23'	5.1	0.0716844	2.77196	2.77196	1.29756
	'2013-01-23'	5.1	0.303213	1.65709	1.65709	1.03969
	'2013-01-26'	4.1	0.0912345	0.342897	0.342897	0.379961
	'2013-01-26'	4.1	0.373549	0.357552	0.357552	0.330059
	'2013-01-26'	4.1	2.82769	0.23062	0.23062	0.223458
	'2013-01-27'	4.2	0.0498275	1.4547	0.367828	0.36943
	'2013-01-27'	4.2	1.04799	0.142495	0.142495	0.117671
	'2013-01-27'	4.2	0.0682936	0.193647	0.193647	0.17614
	'2013-01-27'	4.2	0.044179	1.53944	0.356399	0.343459
	'2013-01-27'	4.2	0.77655	0.166226	0.166226	0.240021
	'2013-01-27'	4.2	0.0569152	0.36851	0.36851	0.344452
	'2013-01-27'	4.2	0.0429464	0.5087	0.470106	0.411124
	'2013-02-05'	4	0.231131	0.258101	0.258101	0.233871
	'2013-02-05'	4	0.0332085	0.34361	0.173554	0.164769
	'2013-02-05'	4	0.0222291	0.409158	0.350999	0.388983
	'2013-02-05'	4	0.0162827	0.591866	0.425822	0.308443
	'2013-02-18'	4	0.0179256	0.8873	0.249545	0.214471
	'2013-02-18'	4	0.288185	0.207616	0.207616	0.324671
	'2013-02-18'	4	0.126277	1.29679	1.29679	1.51634
	'2013-02-19'	4.9	0.0257047	1.21128	0.759687	0.725319
	'2013-02-19'	4.9	0.043207	0.449628	0.454086	0.449198
	'2013-02-19'	4.9	0.308253	0.582123	0.582123	0.511089
	'2013-02-19'	4.9	0.0322008	0.608908	0.557201	0.551602
	'2013-02-19'	4.9	0.014632	1.03231	0.817559	0.960754
	'2013-02-19'	4.9	0.141315	1.35991	1.35991	0.845792
	'2013-02-19'	4.9	0.0746689	0.708354	0.708354	0.598402
	'2013-02-19'	4.9	0.0698458	0.412427	0.412427	0.376144
	'2013-02-19'	4.9	0.113407	0.507387	0.507387	0.412185
	'2013-02-19'	4.9	0.368672	0.317222	0.317222	0.304134
	'2013-02-19'	4.9	0.102296	1.73038	1.73038	2.06342
	'2013-02-19'	4.9	0.327178	0.31577	0.31577	0.342393
	'2013-02-19'	4.9	0.187393	0.541655	0.541655	0.604832
	'2013-02-20'	4.8	0.0395596	1.16629	0.689684	0.803444
	'2013-02-20'	4.8	0.0308206	0.421109	0.406763	0.430224
	'2013-02-20'	4.8	0.0513652	1.16263	1.16263	0.848875
	'2013-02-22'	4.2	0.00978224	6.16246	0.663412	0.726569
	'2013-02-22'	4.2	0.0423657	0.519076	0.331186	0.329608
	'2013-02-22'	4.2	0.063982	0.518389	0.518389	0.482098
	'2013-02-22'	4.2	0.21052	0.568711	0.568711	0.637284
	'2013-02-22'	4.2	0.726343	0.298065	0.298065	0.300573
	'2013-02-22'	4.2	0.0443903	1.575	0.599554	0.518469
	'2013-02-22'	4.2	7.29375	0.269244	0.269244	0.271161
	'2013-03-03'	5.5	0.142158	1.03913	1.03913	1.16875
	'2013-03-03'	5.5	0.141679	1.31784	1.31784	1.16218
	'2013-03-03'	5.5	0.267929	0.994988	0.994988	1.24856
	'2013-03-03'	5.5	4.66463	0.595121	0.595121	1.83744
	'2013-03-03'	5.5	0.0750218	2.61467	2.61467	1.86304
	'2013-03-03'	5.5	0.0192271	1.59611	0.953827	0.965399
	'2013-03-03'	5.5	0.0447715	1.87817	1.60864	1.29089
	'2013-03-03'	5.5	0.114516	1.22479	1.22479	1.62298
	'2013-03-09'	4.2	0.0505168	1.09332	1.09332	0.589942
	'2013-03-09'	4.2	0.040449	0.343591	0.271781	0.281397
	'2013-03-09'	4.2	0.0431824	0.273653	0.233532	0.228699
	'2013-03-09'	4.2	0.838918	0.116138	0.116138	0.110384
	'2013-03-09'	4.2	0.0635028	0.529766	0.529766	0.406002
	'2013-03-09'	4.2	0.244873	0.449879	0.449879	0.308896
	'2013-03-09'	4.2	0.0279794	0.214562	0.196478	0.223703
	'2013-03-11'	5.1	0.0715494	1.35022	1.35022	1.32
	'2013-03-11'	5.1	0.0673148	2.29461	2.29461	1.99781
	'2013-03-11'	5.1	0.158945	0.986329	0.986329	0.87896
	'2013-03-11'	5.1	0.263276	0.639812	0.639812	0.620768
	'2013-03-19'	4.1	0.0171666	1.84502	0.650692	0.530665
	'2013-03-19'	4.1	0.136961	0.565124	0.565124	0.448472
	'2013-03-19'	4.1	0.0664515	0.477098	0.477098	0.37431
	'2013-03-19'	4.1	0.0178042	1.12767	0.707297	0.794602
	'2013-04-17'	5.1	11.5621	0.630938	0.630938	0.745126
	'2013-04-17'	5.1	0.0880638	0.460202	0.460202	0.544475
	'2013-04-17'	5.1	0.0836479	0.847113	0.847113	0.996954
	'2013-04-17'	5.1	0.238332	0.96127	0.96127	0.968365
	'2013-04-17'	5.1	0.0586739	0.888282	0.888282	1.04095
	'2013-04-17'	5.1	0.129908	1.1657	1.1657	1.63863
	'2013-04-17'	5.1	0.125971	2.22725	2.22725	1.52298
	'2013-04-17'	5.1	0.147082	0.742874	0.742874	0.629466
	'2013-04-17'	5.1	0.0119301	3.94295	1.42688	1.47326
	'2013-04-17'	5.1	2.9915	0.502911	0.502911	2.81902
	'2013-04-17'	5.1	0.0228524	0.939134	0.983923	1.39559
	'2013-04-17'	5.1	2.32236	0.370832	0.370832	0.577787
	'2013-04-17'	5.1	0.703649	1.63246	1.63246	2.53372
	'2013-04-17'	5.1	0.0286505	2.08304	1.38807	1.10836
	'2013-04-17'	5.1	0.106799	1.07954	1.07954	0.828247
	'2013-04-18'	4.1	1.10833	0.3312	0.3312	0.319772
	'2013-04-18'	4.1	0.0261243	1.10524	0.619366	0.548881
	'2013-04-18'	4.1	0.0581969	1.35996	1.35996	1.01587
	'2013-04-18'	4.1	0.00876321	2.58932	1.15864	1.32192
	'2013-04-18'	4.1	0.364006	0.363344	0.363344	0.357182
	'2013-04-18'	4.1	0.0359542	0.490586	0.29883	0.293252
	'2013-04-20'	7	1.34331	3.78059	3.78059	2.81929
	'2013-04-20'	7	1.35606	3.0909	3.0909	2.39451
	'2013-04-20'	7	0.699292	0.737217	0.737217	0.803164
	'2013-04-20'	7	0.79921	1.16097	1.16097	0.966731
	'2013-04-20'	7	0.236862	4.76386	4.76386	4.47989
	'2013-04-20'	7	1.426	1.62469	1.62469	2.94078
	'2013-04-20'	7	0.233837	3.1783	3.1783	2.34097
	'2013-04-20'	7	0.199187	1.88954	1.88954	1.22842
	'2013-04-20'	7	1.46111	3.4158	3.4158	2.64918
	'2013-04-20'	7	0.413006	1.73931	1.73931	3.43589
	'2013-04-20'	7	1.15876	3.87955	3.87955	4.21947
	'2013-04-20'	4.7	0.575016	0.582659	0.582659	0.429688
	'2013-04-20'	4.7	0.323942	0.53567	0.53567	0.519385
	'2013-04-20'	4.7	0.0664926	1.67175	1.67175	1.55444
	'2013-04-20'	4.7	0.115462	1.29889	1.29889	1.1894
	'2013-04-20'	5.4	1.47554	0.599037	0.599037	0.622825
	'2013-04-20'	5.4	0.225882	1.43716	1.43716	1.38721
	'2013-04-20'	5.4	0.618015	0.520672	0.520672	0.489811
	'2013-04-20'	5.4	0.157035	1.42192	1.42192	1.51115
	'2013-04-20'	4.5	0.664082	0.676321	0.676321	0.283656
	'2013-04-20'	4.5	0.0408637	0.634756	0.45048	0.406913
	'2013-04-20'	4.5	0.15935	0.623766	0.623766	0.246403
	'2013-04-20'	4.5	0.0251014	0.850162	0.253653	0.272227
	'2013-04-20'	4.5	0.0104023	3.28685	0.909324	1.31588
	'2013-04-20'	4.5	0.0318003	0.946363	0.553258	0.625578
	'2013-04-20'	4.5	0.0163029	0.917015	0.362523	0.332278
	'2013-04-20'	4.5	0.0531645	0.43939	0.43939	0.416733
	'2013-04-20'	4.5	0.0353974	1.24798	0.431196	0.449457
	'2013-04-20'	4.5	0.020311	2.29631	0.955996	1.1307
	'2013-04-20'	4.5	0.0355805	0.888612	0.316982	0.225072
	'2013-04-20'	4.5	0.0657313	0.468466	0.468466	0.507622
	'2013-04-20'	4.2	0.179508	0.177646	0.177646	0.162009
	'2013-04-20'	4.2	0.0662904	0.430518	0.430518	0.359705
	'2013-04-20'	4.2	0.0216373	2.28345	0.439012	0.409268
	'2013-04-20'	4.2	0.0819935	0.481562	0.481562	0.366774
	'2013-04-20'	4.2	0.0275182	1.1913	0.239053	0.286238
	'2013-04-20'	4.1	0.0293602	0.878357	0.141557	0.156998
	'2013-04-20'	4.1	0.302931	0.235564	0.235564	0.15284
	'2013-04-20'	4.1	0.0831006	1.35339	1.35339	0.921011
	'2013-04-20'	4.1	0.0595311	0.319814	0.319814	0.284488
	'2013-04-20'	4.8	0.253548	0.214382	0.214382	0.1802
	'2013-04-20'	4.8	0.0505644	0.707078	0.707078	0.873528
	'2013-04-20'	4.8	0.0747778	0.712679	0.712679	0.668864
	'2013-04-20'	4.8	0.0258517	0.55566	0.35483	0.426695
	'2013-04-20'	4.8	0.0522145	0.450274	0.450274	0.530202
	'2013-04-20'	4.8	0.0222034	0.64217	0.383495	0.37692
	'2013-04-20'	4.7	0.185396	0.378927	0.378927	0.407686
	'2013-04-20'	4.7	0.0235819	0.600233	0.359664	0.393933
	'2013-04-20'	4.7	0.0488898	0.353046	0.204805	0.189136
	'2013-04-20'	4.7	0.13873	0.507248	0.507248	0.393644
	'2013-04-20'	4.7	0.134722	0.432346	0.432346	0.437555
	'2013-04-20'	4.7	0.133845	0.332979	0.332979	0.385701
	'2013-04-20'	4.7	0.0377151	0.616918	0.546336	0.491293
	'2013-04-20'	4.7	0.0685796	0.47237	0.47237	0.548427
	'2013-04-20'	4.7	0.035987	0.576773	0.559238	0.538774
	'2013-04-20'	4.8	0.0412915	0.643889	0.505126	0.448121
	'2013-04-20'	4.8	0.0268962	0.459887	0.263472	0.30946
	'2013-04-20'	4.8	0.0955463	0.166949	0.166949	0.166489
	'2013-04-20'	4.8	0.873135	0.901067	0.901067	0.930047
	'2013-04-20'	4.8	0.0109687	0.779332	0.460473	0.634605
	'2013-04-20'	4.8	0.111711	2.04783	2.04783	1.09942
	'2013-04-20'	4.8	0.19739	0.4173	0.4173	0.343753
	'2013-04-20'	4.8	0.0454572	0.508003	0.466711	0.459778
	'2013-04-20'	4.8	0.0151751	1.20751	0.589424	0.630149
	'2013-04-20'	4.8	0.0361369	1.08032	0.715339	0.999479
	'2013-04-20'	4.6	0.0138448	1.02537	0.284464	0.241116
	'2013-04-20'	4.6	0.0190197	0.77848	0.404495	0.388031
	'2013-04-20'	4.6	0.085012	0.186882	0.186882	0.178637
	'2013-04-20'	4.6	0.0138448	1.02537	0.284464	0.241116
	'2013-04-20'	4.6	0.0360053	1.29513	0.539845	0.768634
	'2013-04-20'	4.6	0.148542	0.18945	0.18945	0.215456
	'2013-04-20'	4.6	0.0135397	0.973131	0.295619	0.328246
	'2013-04-20'	4.6	0.0148243	0.485613	0.531829	0.566021
	'2013-04-20'	4.9	0.250201	0.509652	0.509652	0.506123
	'2013-04-20'	4.9	0.258166	0.265778	0.265778	0.26716
	'2013-04-20'	4.9	0.389073	0.203478	0.203478	0.193238
	'2013-04-20'	4.9	0.0576532	0.637917	0.637917	0.685119
	'2013-04-20'	4.9	0.348207	0.298837	0.298837	0.254059
	'2013-04-20'	4.9	0.058425	0.827998	0.827998	0.894409
	'2013-04-20'	4.9	0.122355	0.177559	0.177559	0.195084
	'2013-04-20'	4.9	0.0216165	1.21896	0.291981	0.36485
	'2013-04-20'	4.9	0.0794261	0.514208	0.514208	0.577166
	'2013-04-20'	4.9	0.0160446	0.682917	0.464296	0.498558
	'2013-04-20'	4.7	0.0689461	0.644885	0.644885	0.642012
	'2013-04-20'	4.7	0.0311342	1.28998	0.777587	0.761776
	'2013-04-20'	4.7	0.0510772	0.496578	0.496578	0.417005
	'2013-04-20'	4.7	0.0147735	0.804801	0.848401	1.018
	'2013-04-20'	4.7	0.0965588	0.194527	0.194527	0.275376
	'2013-04-20'	4.7	0.030243	1.19521	0.546306	0.384023
	'2013-04-20'	4.7	0.238453	0.253228	0.253228	0.267542
	'2013-04-20'	4.7	0.0264589	0.637734	0.592221	0.737145
	'2013-04-20'	4.7	0.110382	1.0025	1.0025	1.06754
	'2013-04-20'	4.7	0.0158206	0.949966	0.857755	1.07153
	'2013-04-20'	4.1	0.0237781	0.183677	0.168227	0.165838
	'2013-04-20'	4.1	0.0373009	0.513857	0.273959	0.30207
	'2013-04-20'	4.1	0.014797	0.777985	0.410446	0.367715
	'2013-04-20'	4	0.097253	0.536145	0.536145	0.200733
	'2013-04-20'	4	0.0162305	0.336994	0.152819	0.14353
	'2013-04-20'	4	0.0443715	0.28873	0.196581	0.193633
	'2013-04-20'	4	0.121911	0.184757	0.184757	0.17851
	'2013-04-20'	4	0.0601422	0.911179	0.911179	0.777927
	'2013-04-20'	4	0.0274845	0.169487	0.159608	0.15988
	'2013-04-20'	4	0.0324243	0.439145	0.25858	0.248535
	'2013-04-20'	4.3	0.201601	0.670757	0.670757	0.370736
	'2013-04-20'	4.3	0.0284202	0.340917	0.221671	0.288587
	'2013-04-20'	4.3	0.346358	0.279263	0.279263	0.283681
	'2013-04-20'	4.3	0.246735	0.231627	0.231627	0.241035
	'2013-04-20'	4.3	0.0291426	0.389281	0.354433	0.417853
	'2013-04-20'	4.3	0.0670287	0.557648	0.557648	0.577612
	'2013-04-20'	4.1	0.347335	0.435419	0.435419	0.231599
	'2013-04-20'	4.1	0.167633	1.6867	1.6867	2.41081
	'2013-04-20'	4.1	0.0114713	0.779724	0.400478	0.428867
	'2013-04-20'	4.1	0.0977934	0.198378	0.198378	0.203553
	'2013-04-20'	4.1	0.0281639	0.503396	0.329928	0.342668
	'2013-04-20'	4.1	0.0245799	0.473305	0.419709	0.423564
	'2013-04-20'	4.7	0.0389647	1.01403	0.944052	0.839136
	'2013-04-20'	4.7	0.0295541	0.409681	0.343372	0.380506
	'2013-04-20'	4.7	0.0124708	1.01374	0.768434	0.938525
	'2013-04-20'	4.7	0.213279	0.199617	0.199617	0.233212
	'2013-04-20'	4.7	2.80218	0.910494	0.910494	0.435501
	'2013-04-20'	4.7	0.0532064	0.770472	0.770472	1.30358
	'2013-04-20'	4.7	0.055694	2.23642	2.23642	1.12846
	'2013-04-20'	4.7	0.180228	0.339255	0.339255	0.373883
	'2013-04-20'	4.7	0.0404347	0.430052	0.386016	0.446268
	'2013-04-20'	4.7	0.0597612	1.31564	1.31564	1.23426
	'2013-04-20'	4.7	0.0287905	0.668931	0.718812	0.705377
	'2013-04-20'	5.4	0.0720049	1.2151	1.2151	0.882706
	'2013-04-20'	5.4	0.0862715	1.09093	1.09093	1.15825
	'2013-04-20'	5.4	0.0219145	1.16515	0.902764	0.503672
	'2013-04-20'	5.4	0.15622	0.205327	0.205327	0.184029
	'2013-04-20'	5.4	0.0435419	1.77519	1.50345	1.01394
	'2013-04-20'	5.4	0.583649	0.461949	0.461949	0.516627
	'2013-04-20'	5.4	1.90566	1.72683	1.72683	1.11447
	'2013-04-20'	5.4	0.0190289	1.4172	0.962355	0.723785
	'2013-04-20'	5.4	0.311037	1.40278	1.40278	1.4595
	'2013-04-20'	5.4	0.145543	1.17487	1.17487	1.65474
	'2013-04-20'	5.4	0.134575	1.9499	1.9499	0.964315
	'2013-04-20'	5.4	0.1165	1.89235	1.89235	1.33934
	'2013-04-20'	4.2	0.698403	0.226364	0.226364	0.165236
	'2013-04-20'	4.2	0.0390995	0.349601	0.228527	0.242538
	'2013-04-20'	4.2	0.00816468	1.96131	0.621677	0.600869
	'2013-04-20'	4.2	0.0214488	0.669499	0.604705	0.767857
	'2013-04-20'	4	0.155568	0.27164	0.27164	0.325691
	'2013-04-20'	4	0.0787979	0.324214	0.324214	0.339134
	'2013-04-20'	4	0.0431163	0.277157	0.207395	0.202858
	'2013-04-20'	4	0.0458355	0.350219	0.24623	0.248863
	'2013-04-20'	4	0.0875634	0.283248	0.283248	0.278341
	'2013-04-20'	4	0.022887	0.423877	0.340136	0.383094
	'2013-04-20'	4	0.825149	0.224692	0.224692	0.183488
	'2013-04-20'	4	0.0169884	0.692625	0.505439	0.542394
	'2013-04-20'	4	0.0285436	4.0683	0.485297	0.441551
	'2013-04-20'	4	0.110904	0.205774	0.205774	0.31611
	'2013-04-20'	4	0.0185693	0.429951	0.348516	0.472664
	'2013-04-20'	4	0.0380768	0.357596	0.365756	0.404756
	'2013-04-20'	4	0.0208086	0.632782	0.329598	0.30993
	'2013-04-20'	4.1	0.376951	0.450938	0.450938	0.347732
	'2013-04-20'	4.1	0.0266021	0.334595	0.294216	0.242812
	'2013-04-20'	4.1	0.137148	0.571745	0.571745	0.227881
	'2013-04-20'	4.1	0.390885	0.396305	0.396305	0.192022
	'2013-04-20'	4.1	0.0208086	0.632782	0.329598	0.30993
	'2013-04-20'	4.3	1.22069	0.325964	0.325964	0.291227
	'2013-04-20'	4.3	0.0847859	0.457668	0.457668	0.472614
	'2013-04-20'	4.3	0.120912	0.20683	0.20683	0.207507
	'2013-04-20'	4.3	0.545244	0.330386	0.330386	0.140456
	'2013-04-20'	4.3	0.0733649	0.328274	0.328274	0.28961
	'2013-04-20'	4.3	0.0237193	0.481141	0.629815	0.760342
	'2013-04-20'	4.3	0.0278402	0.655786	0.337166	0.348778
	'2013-04-20'	4.3	0.0118406	13.2561	1.05778	0.54548
	'2013-04-20'	4.3	0.00884	0.728712	0.192425	0.21651
	'2013-04-20'	4.3	0.00238669	8.36698	1.05955	1.37772
	'2013-04-20'	4.3	0.0367626	0.860784	0.698813	0.921066
	'2013-04-20'	4.1	0.0760679	0.553389	0.553389	0.513788
	'2013-04-20'	4.1	0.0261536	0.653354	0.169365	0.190813
	'2013-04-20'	4.1	0.0687675	0.375327	0.375327	0.302026
	'2013-04-21'	4	0.0335084	0.324823	0.25934	0.282358
	'2013-04-21'	4	0.0105161	0.546602	0.399601	0.407954
	'2013-04-21'	4	0.0249556	0.184906	0.174634	0.181443
	'2013-04-21'	4	0.201704	0.400972	0.400972	0.206694
	'2013-04-21'	4	0.300377	0.430839	0.430839	0.336168
	'2013-04-21'	4	0.0116295	1.22881	0.756822	0.656333
	'2013-04-21'	4	0.00624355	5.45173	0.5337	0.573811
	'2013-04-21'	4	0.0404777	0.525546	0.20057	0.195364
	'2013-04-21'	4	0.0722159	0.187468	0.187468	0.20348
	'2013-04-21'	4	0.0340271	0.422377	0.384404	0.395516
	'2013-04-21'	4	0.0110051	0.455333	0.356332	0.367157
	'2013-04-21'	4	0.131614	0.304063	0.304063	0.32903
	'2013-04-21'	4	0.0143372	0.956241	0.583642	0.591459
	'2013-04-21'	4	0.0484224	0.406578	0.17745	0.175613
	'2013-04-21'	4	0.26097	0.464699	0.464699	0.320223
	'2013-04-21'	4	0.00902441	1.12258	0.930864	0.984698
	'2013-04-21'	4	0.0106699	0.4391	0.40553	0.434861
	'2013-04-21'	4	0.0552351	0.208433	0.208433	0.206844
	'2013-04-21'	4	0.0109245	1.56418	0.308373	0.259575
	'2013-04-21'	4	0.0301723	0.631335	0.645628	0.724853
	'2013-04-21'	5.4	0.467121	0.173837	0.173837	0.165796
	'2013-04-21'	5.4	0.148304	0.539692	0.539692	0.574675
	'2013-04-21'	5.4	0.119737	0.236698	0.236698	0.255287
	'2013-04-21'	5.4	0.3244	0.184704	0.184704	0.195953
	'2013-04-21'	5.4	0.0409575	0.494532	0.492994	0.597294
	'2013-04-21'	5.4	0.30975	0.423643	0.423643	0.454557
	'2013-04-21'	5.4	0.0687821	1.28076	1.28076	1.34269
	'2013-04-21'	5.4	0.110574	0.585916	0.585916	0.675527
	'2013-04-21'	5.4	0.0344319	5.67259	2.2974	2.05172
	'2013-04-21'	5.4	0.0774801	0.353041	0.353041	0.339821
	'2013-04-21'	5.4	0.0153183	0.57207	0.517741	0.545349
	'2013-04-21'	5.4	0.119745	0.418039	0.418039	0.397875
	'2013-04-21'	5.4	0.0201287	0.621539	0.520919	0.542805
	'2013-04-21'	4.9	0.0857316	0.847887	0.847887	1.02033
	'2013-04-21'	4.9	0.0674016	0.974982	0.974982	0.786629
	'2013-04-21'	4.9	0.0745876	0.442535	0.442535	0.445249
	'2013-04-21'	4.9	0.257007	0.291041	0.291041	0.443539
	'2013-04-21'	4.9	2.93195	0.460886	0.460886	0.551284
	'2013-04-21'	4.9	0.0401253	1.71155	1.30028	1.65512
	'2013-04-21'	4.9	0.0231316	0.856821	0.681762	0.929862
	'2013-04-21'	4.9	0.250422	0.483409	0.483409	0.516234
	'2013-04-21'	4.9	0.0446284	0.498197	0.465947	0.660605
	'2013-04-21'	4.9	0.175684	1.27633	1.27633	1.28008
	'2013-04-21'	4.9	0.0627614	0.918808	0.918808	1.39627
	'2013-04-21'	4.2	0.0570935	0.328174	0.328174	0.325312
	'2013-04-21'	4.2	0.0331919	0.357249	0.361565	0.38668
	'2013-04-21'	4.2	0.137337	0.465151	0.465151	0.34951
	'2013-04-21'	4.2	0.0499923	0.489213	0.190543	0.184755
	'2013-04-21'	5.4	0.183992	0.746399	0.746399	0.864225
	'2013-04-21'	5.4	0.0719178	1.6476	1.6476	1.17437
	'2013-04-21'	5.4	0.0228327	2.72523	1.37942	1.50489
	'2013-04-21'	5.4	0.0925575	0.884528	0.884528	1.15086
	'2013-04-21'	5.4	0.242829	0.826319	0.826319	0.882426
	'2013-04-21'	5.4	0.0628329	2.44735	2.44735	2.34237
	'2013-04-21'	5.4	0.123746	1.19061	1.19061	1.31053
	'2013-04-21'	5.4	0.0355408	3.81777	1.27449	1.46727
	'2013-04-21'	5.4	0.112073	1.24704	1.24704	1.25561
	'2013-04-21'	5.4	0.0417571	1.07974	0.919046	1.0711
	'2013-04-21'	5.4	0.0779947	2.24762	2.24762	1.99835
	'2013-04-21'	5.4	0.0335648	1.67906	1.25752	2.17712
	'2013-04-21'	5.4	0.220382	1.02091	1.02091	0.743337
	'2013-04-21'	4.2	0.0439749	0.704824	0.470942	0.562072
	'2013-04-21'	4.2	0.0590689	0.499659	0.499659	0.49174
	'2013-04-21'	4.2	0.044108	0.218248	0.204852	0.177201
	'2013-04-21'	4.2	0.0111028	0.585852	0.368333	0.413676
	'2013-04-21'	4.2	0.0249795	0.439237	0.410731	0.451066
	'2013-04-21'	4.2	0.0326011	0.456534	0.349945	0.410762
	'2013-04-21'	4.2	0.0779754	0.15384	0.15384	0.15568
	'2013-04-21'	4.2	0.0132478	1.31436	0.247289	0.323693
	'2013-04-21'	4.2	0.049562	0.325083	0.2971	0.316087
	'2013-04-21'	4.2	0.00875672	1.46857	0.682193	0.810836
	'2013-04-21'	4.2	0.546751	0.350278	0.350278	0.294927
	'2013-04-21'	4.4	0.216532	0.588484	0.588484	0.259694
	'2013-04-21'	4.4	0.0802825	0.274206	0.274206	0.288501
	'2013-04-21'	4.4	0.14718	0.251064	0.251064	0.220491
	'2013-04-21'	4.4	0.172696	0.234979	0.234979	0.24143
	'2013-04-21'	4.4	0.0550059	0.290227	0.290227	0.290521
	'2013-04-21'	4.4	0.0336141	0.697938	0.668576	0.684683
	'2013-04-21'	4.4	0.0438863	0.381256	0.337677	0.373525
	'2013-04-21'	4.4	0.0490339	0.324656	0.314197	0.377598
	'2013-04-21'	4.4	0.0494887	0.70344	0.608516	0.636446
	'2013-04-21'	4.4	0.0164473	0.778503	0.561043	0.506031
	'2013-04-21'	4.4	0.0625635	0.463827	0.463827	0.254545
	'2013-04-21'	4	0.054074	0.481778	0.481778	0.593
	'2013-04-21'	4	0.0217799	0.1898	0.143972	0.127267
	'2013-04-21'	4	0.0646783	0.178169	0.178169	0.180964
	'2013-04-21'	4	0.0559556	0.30934	0.30934	0.263018
	'2013-04-21'	4	0.0263467	0.174776	0.17651	0.221048
	'2013-04-21'	4	0.0556934	0.404612	0.404612	0.340436
	'2013-04-22'	4	0.0310204	0.585781	0.289169	0.283461
	'2013-04-22'	4	0.0601591	0.246969	0.246969	0.2955
	'2013-04-22'	4	0.517514	0.414789	0.414789	0.280393
	'2013-04-22'	4	0.118544	0.252971	0.252971	0.240408
	'2013-04-22'	4	2.07413	0.421795	0.421795	0.477182
	'2013-04-22'	4	1.04152	0.379013	0.379013	0.348848
	'2013-04-23'	4.3	0.118038	0.31721	0.31721	0.314098
	'2013-04-23'	4.3	0.0311061	0.399209	0.361906	0.363417
	'2013-04-23'	4.3	0.11251	0.287704	0.287704	0.291386
	'2013-04-23'	4.3	0.576694	0.424629	0.424629	0.238688
	'2013-04-23'	4.3	0.0768862	0.480906	0.480906	0.456764
	'2013-04-23'	4.3	0.0404057	0.394162	0.412086	0.535521
	'2013-04-23'	4.3	0.0510284	0.39015	0.39015	0.415121
	'2013-04-23'	4.3	0.0122324	0.606909	0.626425	0.738994
	'2013-04-23'	4.3	0.0878806	0.576435	0.576435	0.590422
	'2013-04-23'	4.3	0.0171729	0.816588	0.637253	0.595975
	'2013-04-23'	4.3	0.0686099	0.417606	0.417606	0.425693
	'2013-04-23'	4.3	0.0289714	2.08383	0.616783	0.58531
	'2013-04-23'	4.3	0.0194723	0.910055	0.564417	0.617107
	'2013-04-23'	4.3	0.483088	0.561519	0.561519	0.390329
	'2013-04-23'	4.1	0.0337663	0.213126	0.189057	0.202701
	'2013-04-23'	4.1	0.104842	0.204367	0.204367	0.186273
	'2013-04-23'	4.1	0.194372	0.154351	0.154351	0.152196
	'2013-04-23'	4.1	0.118816	0.244933	0.244933	0.238395
	'2013-04-23'	4.1	0.179276	0.194168	0.194168	0.208585
	'2013-04-23'	4.1	0.210072	0.431391	0.431391	0.232636
	'2013-04-23'	4.1	0.021548	1.05192	0.480575	0.613352
	'2013-04-23'	4.1	0.0226702	0.511934	0.29551	0.292965
	'2013-05-01'	4.3	0.0930986	0.484407	0.484407	0.524998
	'2013-05-01'	4.3	0.0439328	0.609201	0.415311	0.455269
	'2013-05-01'	4.3	0.0443372	0.277762	0.195069	0.207306
	'2013-05-01'	4.3	0.22721	0.174402	0.174402	0.167895
	'2013-05-01'	4.3	0.0795706	0.243915	0.243915	0.301722
	'2013-05-01'	4.3	0.00990468	0.937364	0.765928	0.991166
	'2013-05-01'	4.3	0.0140987	1.41697	0.43315	0.506951
	'2013-05-01'	4.3	0.0246268	0.434511	0.283956	0.241189
	'2013-05-01'	4.3	0.123714	0.237578	0.237578	0.232403
	'2013-05-01'	4.3	0.0181979	0.503522	0.372418	0.370908
	'2013-05-01'	4.3	0.0417207	0.542736	0.544222	0.535094
	'2013-05-01'	4.3	0.30753	0.252931	0.252931	0.279843
	'2013-05-01'	4.3	0.554111	0.627925	0.627925	0.445119
	'2013-05-01'	4.3	0.0481987	0.430842	0.274828	0.287161
	'2013-05-01'	4.3	0.313932	0.279707	0.279707	0.30492
	'2013-05-01'	4.3	0.112253	0.395922	0.395922	0.413663
	'2013-05-01'	4.3	0.0637573	0.443554	0.443554	0.488657
	'2013-05-11'	4	0.0789422	0.526117	0.526117	1.04028
	'2013-05-11'	4	0.0285647	0.86271	0.286749	0.32521
	'2013-05-11'	4	0.0397469	0.194105	0.122111	0.112353
	'2013-05-11'	4	0.0596382	0.292907	0.292907	0.374221
	'2013-05-11'	4	0.143101	0.201449	0.201449	0.190186
	'2013-05-11'	4	0.27707	0.731898	0.731898	0.171738
	'2013-05-11'	4	0.0208742	0.296081	0.275282	0.240633
	'2013-05-11'	4	0.00863156	0.400664	0.386672	0.329992
	'2013-05-11'	4	0.0587469	0.218569	0.218569	0.240118
	'2013-05-11'	4	0.0264587	0.700268	0.313314	0.282858
	'2013-05-11'	4	0.0781543	0.38288	0.38288	0.484402
	'2013-05-11'	4	0.479372	0.617422	0.617422	0.174665
	'2013-05-11'	4	0.0531267	0.308469	0.308469	0.269181
	'2013-05-11'	4	0.75674	0.322451	0.322451	0.328782
	'2013-05-11'	4.3	0.0573385	0.466128	0.466128	0.500509
	'2013-05-11'	4.3	0.0701758	0.427531	0.427531	0.435277
	'2013-05-11'	4.3	0.0563805	0.317754	0.317754	0.332636
	'2013-05-11'	4.3	0.0864621	0.246778	0.246778	0.232788
	'2013-05-11'	4.3	0.0501973	0.312542	0.312542	0.365314
	'2013-05-11'	4.3	0.0221886	0.349563	0.407165	0.488684
	'2013-05-11'	4.3	0.229592	0.286735	0.286735	0.254181
	'2013-05-11'	4.3	0.133382	0.523523	0.523523	0.432057
	'2013-05-11'	4.3	0.0238109	0.791767	0.362977	0.382485
	'2013-05-11'	4.3	0.427143	0.67352	0.67352	0.344267
	'2013-05-11'	4.3	0.0838797	0.514814	0.514814	0.47138
	'2013-05-11'	4	0.103051	0.291639	0.291639	0.220445
	'2013-05-11'	4	0.025169	0.635324	0.325176	0.30919
	'2013-05-11'	4	0.017547	0.630308	0.346772	0.35808
	'2013-05-11'	4	0.0275076	0.391725	0.220427	0.308429
	'2013-05-11'	4	0.119816	0.282316	0.282316	0.25155
	'2013-05-11'	4	0.0459329	0.601906	0.552262	0.240302
	'2013-05-11'	4	0.311878	0.472952	0.472952	0.508547
	'2013-05-11'	4	0.0805952	0.78985	0.78985	0.656888
	'2013-05-15'	4.4	0.0195033	1.26736	0.589453	0.623692
	'2013-05-15'	4.4	0.0396798	0.465761	0.521715	0.556727
	'2013-05-15'	4.4	0.229908	0.395504	0.395504	0.388105
	'2013-05-15'	4.4	0.406375	0.357095	0.357095	0.365329
	'2013-05-16'	4.2	0.182691	0.221305	0.221305	0.16905
	'2013-05-16'	4.2	0.220396	0.221052	0.221052	0.173003
	'2013-05-16'	4.2	0.0215628	0.762429	0.338281	0.372807
	'2013-05-16'	4.2	0.0626252	0.511396	0.511396	0.698043
	'2013-05-16'	4.2	0.176013	0.305007	0.305007	0.194555
	'2013-05-16'	4.2	0.0697265	0.244901	0.244901	0.294219
	'2013-05-26'	4.1	0.0494327	0.480277	0.425191	0.466528
	'2013-05-26'	4.1	0.0534202	0.468036	0.468036	0.452849
	'2013-05-26'	4.1	0.055782	0.259496	0.259496	0.266412
	'2013-05-26'	4.1	0.0183083	0.608713	0.322575	0.392659
	'2013-05-26'	4.1	0.0577398	0.914735	0.914735	1.49603
	'2013-05-26'	4.1	0.322568	0.440224	0.440224	0.154981
	'2013-05-26'	4.1	0.020356	0.280687	0.267334	0.256356
	'2013-05-26'	4.1	0.0375	0.42061	0.410111	0.452145
	'2013-05-26'	4.1	0.0332783	0.253508	0.226102	0.211122
	'2013-05-26'	4.1	0.00931345	1.5863	0.493345	0.55595
	'2013-05-26'	4.1	0.0379764	0.593612	0.289446	0.316917
	'2013-05-26'	4.1	0.441631	0.558179	0.558179	0.211587
	'2013-05-26'	4.1	0.652381	0.319611	0.319611	0.314755
	'2013-05-26'	4.1	0.0366868	0.831585	0.415824	0.498212
	'2013-05-26'	4.1	0.0482979	0.604017	0.263005	0.263683
	'2013-05-26'	4.1	0.50353	0.793344	0.793344	0.722768
	'2013-05-26'	4.1	0.083458	0.551113	0.551113	0.621286
	'2013-06-04'	4.3	0.0223138	0.876345	0.268485	0.274202
	'2013-06-04'	4.3	0.0578957	0.418123	0.418123	0.353
	'2013-06-04'	4.3	0.0708186	0.254697	0.254697	0.271578
	'2013-07-06'	4	0.363203	0.217258	0.217258	0.564319
	'2013-07-06'	4	0.0626015	0.236804	0.236804	0.242971
	'2013-07-06'	4	0.0306088	0.181554	0.153661	0.156428
	'2013-07-06'	4	0.119622	0.182372	0.182372	0.169367
	'2013-07-06'	4	0.226975	0.284206	0.284206	0.145512
	'2013-07-06'	4	0.0332864	0.788717	0.329152	0.248937
	'2013-07-08'	4.5	0.0696525	0.902497	0.902497	1.13727
	'2013-07-08'	4.5	0.0468627	0.26786	0.256817	0.22795
	'2013-07-08'	4.5	0.343859	0.203927	0.203927	0.166298
	'2013-07-08'	4.5	0.101345	0.604985	0.604985	0.386253
	'2013-07-08'	4.5	0.0181818	1.90234	0.745166	0.620404
	'2013-07-21'	4.1	0.0301905	0.41177	0.32299	0.342875
	'2013-07-21'	4.1	0.5854	0.245425	0.245425	0.248886
	'2013-07-21'	4.1	0.132064	0.306479	0.306479	0.318306
	'2013-07-22'	6.7	0.52214	0.674185	0.674185	0.602617
	'2013-07-22'	6.7	0.263246	1.13062	1.13062	1.16031
	'2013-07-22'	6.7	0.233771	1.57957	1.57957	1.4809
	'2013-07-27'	4.5	0.359849	0.406427	0.406427	0.40389
	'2013-07-27'	4.5	0.0263506	0.463951	0.492429	0.484794
	'2013-07-27'	4.5	0.0263362	0.734423	0.570383	0.567862
	'2013-07-27'	4.5	0.0428502	0.589328	0.334281	0.325018
	'2013-08-08'	4.7	0.0275488	0.422256	0.350716	0.373748
	'2013-08-08'	4.7	1.17274	0.178043	0.178043	0.189336
	'2013-08-08'	4.7	0.51756	0.243721	0.243721	0.12631
	'2013-08-08'	4.7	0.0826898	0.263682	0.263682	0.268837
	'2013-08-08'	4.7	0.0482032	0.389279	0.324591	0.340695
	'2013-08-08'	4.7	0.0162975	1.21927	0.376561	0.422191
	'2013-08-28'	4.2	0.142155	0.374488	0.374488	0.430811
	'2013-08-28'	4.2	0.463035	0.289025	0.289025	0.203914
	'2013-08-28'	4.2	0.0802208	0.443522	0.443522	0.459886
	'2013-08-28'	4.2	0.0668848	1.12369	1.12369	0.836277
	'2013-08-28'	4.2	0.0720344	0.783813	0.783813	0.771557
	'2013-08-30'	5.1	0.485322	0.577067	0.577067	0.604315
	'2013-08-30'	5.1	0.0845172	0.586683	0.586683	0.779205
	'2013-08-30'	5.1	0.702703	0.77433	0.77433	0.776977
	'2013-08-30'	5.1	0.470493	0.946064	0.946064	0.930014
	'2013-08-30'	5.1	0.115068	0.648346	0.648346	0.643232
	'2013-08-30'	5.1	0.393693	0.976009	0.976009	1.00132
	'2013-08-30'	5.1	0.899481	0.52538	0.52538	0.586072
	'2013-08-30'	5.1	0.612883	0.759888	0.759888	0.774667
	'2013-08-30'	5.1	0.560008	0.734953	0.734953	0.75162
	'2013-08-30'	5.1	1.12455	0.266779	0.266779	0.216241
	'2013-08-30'	5.1	0.416822	0.973652	0.973652	1.0743
	'2013-08-30'	5.1	0.571186	0.780804	0.780804	0.767729
	'2013-08-30'	5.1	0.949649	0.670278	0.670278	0.659212
	'2013-08-30'	5.1	1.08883	0.392671	0.392671	0.451953
	'2013-08-30'	5.1	0.364379	0.494744	0.494744	0.499572
	'2013-08-30'	5.1	0.465032	1.14301	1.14301	1.35906
	'2013-08-30'	5.1	0.789842	0.710099	0.710099	0.721811
	'2013-08-30'	5.1	3.81636	0.678488	0.678488	0.67637
	'2013-08-30'	5.1	0.502584	0.505791	0.505791	0.524109
	'2013-08-30'	5.1	0.747971	0.527607	0.527607	0.579149
	'2013-08-30'	5.1	0.174814	0.614063	0.614063	0.72058
	'2013-08-30'	5.1	0.0996314	0.726579	0.726579	0.573045
	'2013-08-30'	5.1	0.358699	0.496586	0.496586	0.738391
	'2013-08-30'	5.1	0.504403	0.668563	0.668563	0.630117
	'2013-08-30'	5.1	0.790173	0.382704	0.382704	0.392554
	'2013-08-30'	5.1	0.656182	0.61663	0.61663	0.521067
	'2013-09-20'	5.3	0.30003	0.592253	0.592253	0.523777
	'2013-09-20'	5.3	0.155281	0.255191	0.255191	0.200755
	'2013-09-20'	5.3	0.12719	1.11547	1.11547	0.979032
	'2013-10-14'	4.6	0.0386716	0.49058	0.48121	0.416626
	'2013-10-14'	4.6	0.0272739	1.28272	0.447931	0.497776
	'2013-10-14'	4.6	1.0713	0.694309	0.694309	0.853807
	'2013-10-15'	4.3	0.0296994	2.52313	0.586661	0.72789
	'2013-10-15'	4.3	0.057413	1.19102	1.19102	1.1318
	'2013-10-15'	4.3	0.0439184	0.507032	0.359287	0.406918
	'2013-10-30'	4	0.0418942	1.19426	0.933661	0.942859
	'2013-10-30'	4	0.03375	0.822979	0.294961	0.35241
	'2013-10-30'	4	0.0214968	1.11583	0.657608	0.893636
	'2013-11-04'	4.3	0.232077	0.452224	0.452224	0.462251
	'2013-11-04'	4.3	0.116303	0.422438	0.422438	0.493836
	'2013-11-04'	4.3	0.055563	0.434014	0.434014	0.507713
	'2013-11-04'	4.3	0.324386	0.40744	0.40744	0.39851
	'2013-11-04'	4.3	0.124994	0.272858	0.272858	0.27988
	'2013-11-07'	4.2	0.0420393	0.284102	0.19742	0.194925
	'2013-11-07'	4.2	0.0360191	0.285868	0.247006	0.233436
	'2013-11-07'	4.2	0.027354	0.597479	0.302514	0.267529
	'2013-11-07'	4.2	0.0471166	0.310626	0.230937	0.243156
	'2013-11-07'	4.2	0.013953	0.613897	0.37527	0.425641
	'2013-11-07'	4.2	0.043596	0.20673	0.151246	0.154866
	'2013-11-16'	4.6	0.0561629	0.554992	0.554992	0.549697
	'2013-11-16'	4.6	0.0787115	0.411057	0.411057	0.412176
	'2013-11-16'	4.6	5.23303	0.485671	0.485671	0.510735
	'2013-11-16'	4.6	0.709969	0.440619	0.440619	0.212238
	'2013-11-16'	4.6	0.174183	0.636673	0.636673	0.681087
	'2013-11-16'	4.6	0.09388	0.322942	0.322942	0.26387
	'2013-11-23'	4.5	0.0643065	0.225052	0.225052	0.143873
	'2013-11-23'	4.5	0.578864	0.614273	0.614273	0.549641
	'2013-11-23'	4.5	0.0249629	0.470305	0.375958	0.311676
	'2013-11-28'	4.7	0.0691704	0.809591	0.809591	0.894369
	'2013-11-28'	4.7	0.0641648	0.756696	0.756696	0.705568
	'2013-11-28'	4.7	0.0566623	0.848508	0.848508	0.927973
	'2013-11-28'	4.7	0.0274316	1.8483	0.878531	0.791348
	'2013-11-28'	4.7	0.0662527	0.483857	0.483857	0.54596
	'2013-11-28'	4.7	0.0760436	0.990759	0.990759	0.94732
	'2013-11-28'	4.7	0.05582	0.796825	0.796825	0.923068
	'2013-12-25'	4	0.0106269	0.942722	0.589115	0.615278
	'2013-12-25'	4	0.280079	0.25055	0.25055	0.174899
	'2013-12-25'	4	0.0147346	0.86908	0.385158	0.131303
	'2013-12-25'	4	0.0115988	0.683835	0.728639	0.842116
	'2013-12-29'	4	0.0772177	0.238754	0.238754	0.214827
	'2013-12-29'	4	0.0491416	0.340413	0.320608	0.314312
	'2013-12-29'	4	0.0626492	0.219634	0.219634	0.220081
	'2014-01-15'	4.5	0.0425636	1.14981	0.874718	0.885521
	'2014-01-15'	4.5	0.0124546	2.58095	0.545978	0.539492
	'2014-01-15'	4.5	0.0895436	0.429538	0.429538	0.432462
	'2014-01-15'	4.5	0.0214928	0.651755	0.681671	0.627601
	'2014-01-15'	4.5	0.0426696	0.7281	0.661697	0.664284
	'2014-01-15'	4.5	0.0233792	1.28947	0.821311	1.03802
	'2014-01-28'	4.7	0.089608	0.5366	0.5366	0.595991
	'2014-01-28'	4.7	0.0597701	0.603263	0.603263	0.695199
	'2014-01-28'	4.7	0.112088	0.442481	0.442481	0.441686
	'2014-01-28'	4.7	0.0614559	0.578547	0.578547	0.558843
	'2014-01-28'	4.7	0.0932523	0.757835	0.757835	0.457143
	'2014-01-28'	4.7	0.124993	0.463586	0.463586	0.326842
	'2014-01-28'	4.7	0.0469883	1.4279	0.564749	0.587203
	'2014-02-22'	4.5	0.0338195	0.45555	0.396541	0.39888
	'2014-02-22'	4.5	0.0328654	0.701369	0.503195	0.536752
	'2014-02-22'	4.5	0.0321532	1.15712	0.483146	0.476759
	'2014-02-22'	4.5	0.0345431	1.2258	0.636628	0.633013
	'2014-02-22'	4.5	0.0477925	0.776672	0.656591	0.677858
	'2014-02-22'	4.5	0.138248	0.381516	0.381516	0.366487
	'2014-02-22'	4.5	0.20567	0.389313	0.389313	0.249464
	'2014-02-22'	4.5	0.216249	0.525339	0.525339	0.424773
	'2014-02-22'	4.5	0.161402	0.334824	0.334824	0.323412
	'2014-02-22'	4.5	0.0413474	0.822128	0.745476	0.787541
	'2014-02-22'	4.5	0.0868416	0.39832	0.39832	0.394472
	'2014-02-22'	4.5	0.0721881	0.507704	0.507704	0.469439
	'2014-02-22'	4.5	0.0671662	0.63912	0.63912	0.483871
	'2014-04-02'	4.2	0.263231	0.713956	0.713956	0.637532
	'2014-04-02'	4.2	0.172641	0.355253	0.355253	0.407609
	'2014-04-02'	4.2	0.0437562	0.770113	0.175313	0.178981
	'2014-04-02'	4.2	0.0680762	0.147159	0.147159	0.109884
	'2014-04-02'	4.2	0.00904542	0.314478	0.602528	0.581268
	'2014-04-02'	4.2	0.00990123	4.45971	0.758514	0.890544
	'2014-04-05'	5.1	0.689515	0.92781	0.92781	0.634989
	'2014-04-05'	5.1	0.0314596	2.25435	1.65289	0.937852
	'2014-04-05'	5.1	0.0756963	0.590466	0.590466	0.632992
	'2014-04-05'	5.1	0.887765	3.57217	3.57217	1.88118
	'2014-04-05'	5.1	0.16045	2.82201	2.82201	2.18415
	'2014-04-11'	4.9	0.0870972	0.493608	0.493608	0.478575
	'2014-04-11'	4.9	0.829857	0.181185	0.181185	0.203623
	'2014-04-11'	4.9	0.208915	0.430117	0.430117	0.286902
	'2014-04-11'	4.9	0.254012	0.138053	0.138053	0.13621
	'2014-04-11'	4.9	0.0275404	0.276145	0.284728	0.302066
	'2014-04-11'	4.9	0.0567206	0.33633	0.33633	0.329101
	'2014-04-11'	4.9	0.0479674	1.22822	0.286553	0.279625
	'2014-05-07'	4.7	0.0827903	0.684843	0.684843	0.829927
	'2014-05-07'	4.7	0.206753	0.361206	0.361206	0.2824
	'2014-05-07'	4.7	0.0196519	0.504027	0.484081	0.487515
	'2014-06-10'	4.8	0.0342114	0.516333	0.50047	0.430882
	'2014-06-10'	4.8	0.0435297	0.922559	0.407709	0.387646
	'2014-06-10'	4.8	0.0538131	0.688147	0.688147	0.606779
	'2014-06-10'	4.8	5.57021	0.337186	0.337186	0.29554
	'2014-06-10'	4.8	0.167165	0.436909	0.436909	0.356344
	'2014-06-10'	4.8	0.560955	0.541595	0.541595	0.247272
	'2014-07-09'	5.1	0.905732	0.623137	0.623137	0.642604
	'2014-07-09'	5.1	0.24437	0.78444	0.78444	0.829158
	'2014-07-09'	5.1	0.168901	0.886146	0.886146	0.972408
	'2014-08-03'	6.6	0.147544	2.37232	2.37232	3.7678
	'2014-08-03'	6.6	0.33174	2.19295	2.19295	2.28243
	'2014-08-03'	6.6	20.546	0.955083	0.955083	1.29543
	'2014-08-03'	6.6	0.124525	1.5379	1.5379	1.91723
	'2014-08-03'	6.6	0.31755	1.61603	1.61603	2.34928
	'2014-08-03'	6.6	1.93412	1.31489	1.31489	1.23016
	'2014-08-03'	6.6	0.134758	3.78144	3.78144	3.5005
	'2014-08-03'	4.1	0.0225381	1.14763	0.60098	0.647163
	'2014-08-03'	4.1	0.0784064	0.481609	0.481609	0.485069
	'2014-08-03'	4.1	0.0640475	1.5699	1.5699	1.80954
	'2014-08-03'	4.1	0.0370769	2.55645	0.497236	0.390147
	'2014-08-03'	4.1	0.0886857	0.400476	0.400476	0.406105
	'2014-08-03'	4.1	0.0311495	2.61946	0.609688	0.543504
	'2014-08-03'	4.2	0.0197999	0.531572	0.32685	0.313637
	'2014-08-03'	4.2	0.0262309	3.29293	0.849222	0.514033
	'2014-08-03'	4.2	0.100991	0.351667	0.351667	0.387499
	'2014-08-03'	4.2	0.0281341	1.1796	0.173068	0.187658
	'2014-08-03'	4.2	0.154135	0.506557	0.506557	0.522589
	'2014-08-04'	4.4	0.0552899	0.558179	0.558179	0.377544
	'2014-08-04'	4.4	0.04518	0.608604	0.621753	0.685724
	'2014-08-04'	4.4	0.079683	0.391145	0.391145	0.405313
	'2014-08-04'	4.4	0.0478125	0.616615	0.29563	0.293669
	'2014-08-04'	4.4	0.100385	0.439699	0.439699	0.485141
	'2014-08-09'	4.2	0.024992	0.531926	0.301732	0.380903
	'2014-08-09'	4.2	0.0176434	2.83465	0.817543	0.739755
	'2014-08-09'	4.2	1.01901	0.282769	0.282769	0.23242
	'2014-08-09'	4.2	0.0524203	0.943781	0.943781	0.562351
	'2014-08-09'	4.2	0.552502	0.446494	0.446494	0.859776
	'2014-08-09'	4.2	0.0705573	0.892823	0.892823	0.857335
	'2014-08-09'	4.2	0.045757	0.357887	0.234336	0.199411
	'2014-08-09'	4.2	0.0198517	2.66409	0.710597	0.765433
	'2014-08-10'	4	0.0238754	0.42002	0.420633	0.51627
	'2014-08-10'	4	0.415301	0.485577	0.485577	0.464574
	'2014-08-10'	4	0.0203086	1.91767	0.818725	0.897205
	'2014-08-10'	4	0.0771882	0.410062	0.410062	0.233846
	'2014-08-17'	5.2	0.178321	1.31109	1.31109	0.921073
	'2014-08-17'	5.2	0.0528327	0.817589	0.817589	0.884302
	'2014-08-17'	5.2	0.113999	0.543426	0.543426	0.598704
	'2014-08-17'	5.2	0.0434595	0.700156	0.606266	0.609755
	'2014-08-17'	5.2	0.0325262	0.692132	0.419347	0.466521
	'2014-08-17'	5.2	0.0425226	1.51475	0.949099	0.767009
	'2014-08-17'	5.2	0.165241	0.315207	0.315207	0.321858
	'2014-08-17'	5.2	0.177589	0.335261	0.335261	0.430223
	'2014-08-17'	4.2	0.00463795	7.46553	0.45085	0.486994
	'2014-08-17'	4.2	0.119309	0.920393	0.920393	0.887891
	'2014-08-17'	4.2	0.056671	0.987503	0.987503	0.900871
	'2014-08-21'	4.2	0.182736	0.365579	0.365579	0.320359
	'2014-08-21'	4.2	1.42685	0.216704	0.216704	0.225894
	'2014-08-21'	4.2	1.02367	0.260968	0.260968	0.2505
	'2014-08-21'	4.2	0.0628123	0.833589	0.833589	0.700705
	'2014-08-21'	4.2	0.0532464	0.73347	0.73347	0.685083
	'2014-08-21'	4.2	0.00970448	9.28585	0.656693	0.75166
	'2014-08-21'	4.2	0.0486157	1.01356	0.416415	0.410353
	'2014-08-27'	4	0.079063	0.338275	0.338275	0.341972
	'2014-08-27'	4	0.268156	0.326786	0.326786	0.225826
	'2014-08-27'	4	0.422651	0.368615	0.368615	0.465616
	'2014-08-27'	4	0.228647	0.40381	0.40381	0.322008
	'2014-08-27'	4	0.0664991	0.410475	0.410475	0.443694
	'2014-08-27'	4	0.086111	0.489677	0.489677	0.613367
	'2014-09-06'	4.3	0.104309	0.309313	0.309313	0.320779
	'2014-09-06'	4.3	0.018848	0.260086	0.197669	0.202037
	'2014-09-06'	4.3	0.0237592	0.457023	0.354149	0.343728
	'2014-09-06'	4.3	0.0389481	0.823533	0.384282	0.399229
	'2014-09-06'	4.3	0.00977287	0.370491	0.387435	0.64107
	'2014-09-06'	4.3	0.273628	0.285975	0.285975	0.258255
	'2014-09-06'	4.3	0.124599	0.342668	0.342668	0.31503
	'2014-09-06'	4.3	0.180391	0.316263	0.316263	0.253993
	'2014-09-06'	4.3	0.0574637	0.613033	0.613033	0.644261
	'2014-09-06'	4.3	0.0155765	1.3852	0.631792	0.625901
	'2014-09-06'	4.3	0.146835	0.336397	0.336397	0.236218
	'2014-09-10'	4.3	0.0577092	0.610581	0.610581	0.682947
	'2014-09-10'	4.3	0.0757833	0.593082	0.593082	0.506393
	'2014-09-10'	4.3	0.96239	0.425979	0.425979	0.375472
	'2014-09-10'	4.3	0.146602	0.420846	0.420846	0.437585
	'2014-09-10'	4.3	0.0118365	2.36511	0.988012	0.652921
	'2014-10-01'	5.2	0.0363089	2.36429	2.01942	2.00246
	'2014-10-01'	5.2	0.0223115	2.27272	1.94686	2.10224
	'2014-10-01'	5.2	0.0203642	2.00605	1.47975	1.75164
	'2014-10-01'	5.2	0.0508819	1.18301	1.18301	1.40176
	'2014-10-01'	5.2	0.0147045	2.01091	0.975392	1.29953
	'2014-10-01'	5.2	0.0222221	1.82399	1.54963	1.84347
	'2014-10-01'	5.2	0.0274682	2.24081	1.25985	1.32251
	'2014-10-01'	5.2	0.0329672	1.02795	0.880289	0.847664
	'2014-10-01'	5.2	0.0560694	0.568919	0.568919	0.431871
	'2014-10-07'	6.9	0.276004	2.03061	2.03061	1.70085
	'2014-10-07'	6.9	6.80876	3.15701	3.15701	3.21572
	'2014-10-07'	6.9	0.577522	1.34791	1.34791	1.54795
	'2014-10-07'	6.9	0.659711	0.83664	0.83664	0.966658
	'2014-10-07'	6.9	0.202841	1.41084	1.41084	2.05312
	'2014-10-08'	4.2	0.0225266	0.66619	0.716292	1.02148
	'2014-10-08'	4.2	0.0352807	0.585142	0.219514	0.227261
	'2014-10-08'	4.2	0.417902	0.337136	0.337136	0.245428
	'2014-10-08'	4.2	0.458176	0.29684	0.29684	0.295864
	'2014-10-08'	4.2	0.0961915	0.527269	0.527269	0.374283
	'2014-10-08'	4.2	0.308519	0.187073	0.187073	0.195979
	'2014-10-08'	4.2	0.0340414	0.488708	0.328047	0.245505
	'2014-10-08'	4.2	0.102442	0.326549	0.326549	0.353379
	'2014-10-08'	4.2	0.0595413	0.319445	0.319445	0.386911
	'2014-10-25'	4.7	0.630331	0.186898	0.186898	0.176655
	'2014-10-25'	4.7	0.0529269	0.74895	0.74895	0.697838
	'2014-10-25'	4.7	0.0921697	0.904983	0.904983	0.896441
	'2014-10-27'	4.2	0.0325041	0.511223	0.391844	0.568649
	'2014-10-27'	4.2	0.144398	0.393927	0.393927	0.38007
	'2014-10-27'	4.2	2.53359	0.272653	0.272653	0.262206
	'2014-10-27'	4.2	0.036348	0.551358	0.309575	0.316408
	'2014-10-27'	4.2	0.269063	0.323586	0.323586	0.31766
	'2014-11-22'	6.4	1.75274	1.10031	1.10031	0.889264
	'2014-11-22'	6.4	0.901945	0.858245	0.858245	0.806786
	'2014-11-22'	6.4	0.86269	0.873098	0.873098	0.751995
	'2014-11-22'	6.4	0.16985	1.75057	1.75057	1.81678
	'2014-11-25'	5.9	0.342977	0.925381	0.925381	0.865706
	'2014-11-25'	5.9	2.76381	2.4654	2.4654	2.38109
	'2014-11-25'	5.9	1.04474	0.80741	0.80741	0.716483
	'2014-11-25'	5.9	0.557851	0.743956	0.743956	0.926446
	'2014-11-25'	5.9	0.582887	0.773055	0.773055	0.800277
	'2014-11-25'	5.9	0.56375	0.383138	0.383138	0.424783
	'2014-11-25'	5.9	0.181385	0.878279	0.878279	0.877083
	'2014-11-25'	5.9	0.1041	0.963185	0.963185	0.698501
	'2014-11-25'	5.9	1.02828	1.27867	1.27867	0.925893
	'2014-12-06'	5.9	0.141229	1.98469	1.98469	1.57975
	'2014-12-06'	5.9	1.12639	0.979123	0.979123	1.04139
	'2014-12-06'	5.9	1.21381	0.848054	0.848054	1.03475
	'2014-12-06'	5.9	0.11214	1.35686	1.35686	1.52114
	'2014-12-06'	5.9	0.300725	2.0551	2.0551	1.71497
	'2014-12-06'	5.9	2.25145	1.11101	1.11101	1.20295
	'2014-12-06'	5.9	2.43261	0.985684	0.985684	1.22512
	'2014-12-06'	5.9	0.196333	1.51953	1.51953	1.61126
	'2014-12-21'	4.1	0.146863	0.39145	0.39145	0.331266
	'2014-12-21'	4.1	0.0146634	1.4886	0.62537	0.591497
	'2014-12-21'	4.1	0.00787847	1.21464	0.614551	0.602027
	'2014-12-21'	4.1	0.00949782	0.375868	0.392671	0.388295
	'2014-12-21'	4.1	0.0209682	0.800756	0.76714	0.804652
	'2015-01-10'	5	0.0315791	2.02308	1.63942	1.57224
	'2015-01-10'	5	0.0190545	1.36028	0.766746	0.853911
	'2015-01-10'	5	0.046612	2.06916	1.84062	1.81741
	'2015-01-10'	5	0.100441	1.22034	1.22034	1.41815
	'2015-01-14'	5	0.328473	0.578422	0.578422	0.561577
	'2015-01-14'	5	0.0870614	0.662405	0.662405	0.680279
	'2015-01-14'	5	0.251927	0.448968	0.448968	0.444555
	'2015-01-14'	5	0.1387	0.766315	0.766315	0.740669
	'2015-01-14'	5	1.11368	0.731388	0.731388	0.458583
	'2015-01-14'	5	0.0271443	1.24004	0.52057	0.465932
	'2015-02-15'	4.4	0.190385	0.393018	0.393018	0.347549
	'2015-02-15'	4.4	0.12321	0.451255	0.451255	0.603168
	'2015-02-15'	4.4	0.405692	0.503757	0.503757	0.465056
	'2015-02-15'	4.4	0.105694	0.476885	0.476885	0.450556
	'2015-02-22'	5.1	0.355818	0.433233	0.433233	0.400472
	'2015-02-22'	5.1	0.14244	0.625273	0.625273	0.795654
	'2015-02-22'	5.1	0.0442364	1.66044	1.28028	1.27664
	'2015-02-22'	5.1	0.282607	1.06268	1.06268	1.32606
	'2015-02-22'	5.1	0.0383586	1.31083	1.132	0.816151
	'2015-02-22'	5.1	0.0840219	0.943923	0.943923	0.977083
	'2015-03-09'	4.5	0.0839667	0.69351	0.69351	0.726352
	'2015-03-09'	4.5	0.0891124	0.85641	0.85641	0.954281
	'2015-03-09'	4.5	0.103254	0.49751	0.49751	0.489968
	'2015-03-09'	4.5	0.15606	0.565872	0.565872	0.486689
	'2015-03-09'	4.5	0.0406626	0.898166	0.788163	0.875759
	'2015-03-09'	4.5	0.108877	0.787512	0.787512	0.765214
	'2015-03-09'	4.5	0.180236	0.406347	0.406347	0.353578
	'2015-03-09'	4.5	0.138168	0.773581	0.773581	0.791198
	'2015-03-09'	4.5	0.0588077	0.761115	0.761115	0.850657
	'2015-03-09'	4.5	0.153216	0.445389	0.445389	0.439717
	'2015-03-09'	4.5	0.331435	0.601294	0.601294	0.617942
	'2015-03-09'	4.5	0.103049	0.470625	0.470625	0.433104
	'2015-03-09'	4.5	0.0922102	0.680818	0.680818	0.669092
	'2015-03-09'	4.5	0.0456007	0.834288	0.726682	0.703658
	'2015-03-09'	4.5	0.152736	0.598707	0.598707	0.602718
	'2015-03-09'	4.5	0.198363	0.612047	0.612047	0.500087
	'2015-03-09'	4.5	1.13882	0.274278	0.274278	0.317514
	'2015-03-09'	4.5	0.124494	0.651377	0.651377	0.600866
	'2015-03-09'	4.5	0.145596	0.674	0.674	0.761345
	'2015-03-09'	4.5	0.287447	0.828037	0.828037	0.597644
	'2015-03-09'	4.5	0.128058	0.732616	0.732616	0.693085
	'2015-03-09'	4.5	0.0319486	1.18456	0.728612	0.841683
	'2015-03-09'	4.5	0.0452192	1.2397	0.84396	0.828142
	'2015-03-09'	4.5	0.975759	0.484757	0.484757	0.575077
	'2015-03-09'	4.5	0.0886841	0.631005	0.631005	0.644556
	'2015-03-09'	4.5	0.186498	0.565008	0.565008	0.586835
	'2015-03-09'	4.5	0.226264	1.77509	1.77509	1.11009
	'2015-03-09'	4.5	0.0848925	0.653624	0.653624	0.649225
	'2015-06-05'	4	0.643066	0.180427	0.180427	0.184941
	'2015-06-05'	4	0.155416	0.189975	0.189975	0.19068
	'2015-06-05'	4	0.0926694	0.149997	0.149997	0.135209
	'2015-06-05'	4	0.407581	0.154285	0.154285	0.156418
	'2015-06-05'	4	0.0821631	0.248583	0.248583	0.283032
	'2015-06-05'	4	0.20198	0.157974	0.157974	0.161997
	'2015-06-05'	4	0.056206	0.402578	0.402578	0.489904
	'2015-06-05'	4	0.0847501	0.167663	0.167663	0.181581
	'2015-06-05'	4	0.0116572	0.669947	0.279136	0.314068
	'2015-08-04'	4.3	0.0777519	0.654406	0.654406	0.752684
	'2015-08-04'	4.3	0.255512	0.84676	0.84676	0.717816
	'2015-08-04'	4.3	0.109586	0.22599	0.22599	0.198202
	'2015-08-04'	4.3	0.232284	0.447994	0.447994	0.462396
	'2015-08-20'	4.2	0.0595056	0.345913	0.345913	0.35443
	'2015-08-20'	4.2	0.120941	0.283079	0.283079	0.397101
	'2015-08-20'	4.2	0.0536412	0.91609	0.91609	1.22465
	'2015-08-20'	4.2	0.16442	0.261674	0.261674	0.242902
	'2015-08-20'	4.2	0.0317242	0.879839	0.37327	0.534937
	'2015-09-23'	4	0.0302375	0.606486	0.476291	0.558101
	'2015-09-23'	4	0.240298	0.522173	0.522173	0.509176
	'2015-09-23'	4	0.0473075	0.742329	0.352064	0.18769
	'2015-10-24'	4	0.0482258	0.558953	0.310637	0.319107
	'2015-10-24'	4	0.030307	0.571131	0.553047	0.578521
	'2015-10-24'	4	0.0746414	0.394296	0.394296	0.381683
	'2015-10-24'	4	0.0850151	0.580002	0.580002	0.563035
	'2015-10-24'	4	0.0851748	0.686598	0.686598	0.590434
	'2015-10-24'	4	0.0389617	0.703913	0.577255	0.561377
	'2015-11-14'	4.6	0.633069	0.380992	0.380992	0.343989
	'2015-11-14'	4.6	0.10466	0.382173	0.382173	0.317253
	'2015-11-14'	4.6	0.0680606	0.615739	0.615739	0.658372
	'2015-11-23'	5.2	0.256924	0.523959	0.523959	0.559204
	'2015-11-23'	5.2	0.0239984	1.65074	1.31039	1.0512
	'2015-11-23'	5.2	0.102927	1.79113	1.79113	1.47812
	'2015-11-23'	5.2	0.0857361	0.650018	0.650018	0.798732

## Sheet: 2016-2017 events
Date	Magnitude	PTW=2s		PTW=3s
		tc(s)	Pd10km(cm)	tc(s)	Pd10km(cm)
'2016-05-18'	5	0.961336	0.0935602	0.95215	0.134289
'2016-05-18'	5	0.788056	0.229852	0.764901	0.292747
'2016-05-18'	5	0.969852	0.0912505	1.15606	0.133893
'2016-05-18'	5	0.834157	0.0574054	0.908761	0.0841815
'2016-05-18'	5	0.975185	0.143574	1.00921	0.191112
'2016-05-18'	5	0.294364	0.0483525	0.296472	0.0694274
'2017-03-12'	4.5	0.302391	0.0370154	0.27065	0.0481257
'2017-03-12'	4.5	0.609243	0.0408234	0.580668	0.0502842
'2017-03-12'	4.5	0.492642	0.0343255	0.47181	0.0400941
'2017-03-12'	4.5	0.651292	0.065435	0.613956	0.0933194
'2017-03-12'	4.5	0.418138	0.0632991	0.388292	0.0857512
'2017-03-27'	5.1	1.07331	0.0894578	1.13332	0.114703
'2017-03-27'	5.1	0.860095	0.0966389	0.878321	0.133519
'2017-03-27'	5.1	0.780653	0.0802462	0.86259	0.133246
'2017-03-27'	5.1	0.73941	0.202403	0.844845	0.249247
'2017-03-27'	5.1	0.880353	0.0909897	0.877367	0.1181
'2017-03-27'	5.1	0.856107	0.147529	0.923464	0.2075
'2017-03-27'	5.1	0.737181	0.119605	0.781573	0.176891
'2017-03-27'	5.1	0.84733	0.0520571	0.922692	0.0664528
'2017-08-08'	7	0.471226	0.0867475	0.882143	0.368498
'2017-08-08'	7	2.07463	0.625145	2.45903	1.20111
'2017-08-08'	7	2.7303	0.322246	2.13699	0.475999
'2017-08-09'	4.2	0.372608	0.0098633	0.396802	0.0134926
'2017-08-09'	4.2	0.39793	0.0404051	0.404289	0.049774
'2017-08-09'	4.2	0.502204	0.0243996	0.444875	0.0345684
'2017-08-09'	4.3	0.294144	0.00925693	0.311958	0.013351
'2017-08-09'	4.3	0.447115	0.068769	0.495144	0.0813092
'2017-08-09'	4.3	0.903057	0.00567459	0.910177	0.0178158
'2017-08-09'	4.8	0.466851	0.0343168	0.460768	0.0472597
'2017-08-09'	4.8	0.429377	0.0365043	0.402196	0.0512405
'2017-08-09'	4.8	0.245172	0.107242	0.580891	0.3575
'2017-08-09'	4.8	0.883453	0.0348261	0.757865	0.0498912
'2017-08-10'	4.1	0.2368	0.00533905	0.259072	0.0114554
'2017-08-10'	4.1	0.470202	0.0140398	0.633726	0.0200816
'2017-08-10'	4.1	0.568883	0.067764	0.710686	0.0881694
'2017-08-10'	4.1	0.231224	0.0252888	0.325643	0.0613677
'2017-08-10'	4.3	0.994694	0.0212048	0.868904	0.0282538
'2017-08-10'	4.3	0.458538	0.014102	0.30932	0.0198916
'2017-08-10'	4.3	0.336726	0.0226934	0.318155	0.0313617
'2017-08-10'	4.3	0.620848	0.0239877	0.547125	0.0474959
'2017-08-10'	4.3	0.38464	0.0715863	0.41535	0.112431
'2017-08-10'	4.3	0.278534	0.0266085	0.246871	0.0969173
'2017-08-10'	4.3	1.18764	0.0306875	1.02527	0.0438815
'2017-08-10'	4.1	0.233182	0.00906078	0.225238	0.0119181
'2017-08-10'	4.1	0.319669	0.0153606	0.297579	0.0268442
'2017-08-10'	4.1	0.526735	0.0219111	0.615781	0.0379206
'2017-08-10'	4.1	0.289108	0.0479192	0.509581	0.0884658
'2017-08-10'	4.1	0.247805	0.0281489	0.247448	0.103675
'2017-08-10'	4.1	0.728209	0.0364473	0.681957	0.0531858
'2017-08-13'	4	0.317319	0.00821681	0.36176	0.0107033
'2017-08-13'	4	0.566257	0.0100042	0.567074	0.0130255
'2017-08-13'	4	0.430154	0.0116206	0.651201	0.0163733
'2017-08-13'	4	0.273786	0.01439	0.280557	0.022486
'2017-08-13'	4	0.245733	0.0168477	0.263855	0.0230044
'2017-08-13'	4	0.611581	0.0133454	0.652546	0.0241916
'2017-08-13'	4	0.443563	0.0134391	0.498112	0.0185522
'2017-09-30'	5.4	1.39746	0.174441	1.40573	0.249503
'2017-09-30'	5.4	0.454077	0.0415959	0.634018	0.0687964
'2017-09-30'	5.4	0.777298	0.137408	0.794622	0.181928
'2017-09-30'	5.4	0.536891	0.0767449	0.60037	0.107526
'2017-09-30'	5.4	0.770506	0.0910191	0.855268	0.133565
'2017-09-30'	5.4	0.372335	0.0472153	0.4463	0.195337
'2017-09-30'	5.4	0.375237	0.0398387	0.474111	0.0590797
'2017-09-30'	5.4	0.549137	0.0433298	0.476516	0.0593458
'2017-09-30'	5.4	0.696346	0.104991	0.964064	0.158465
'2017-11-10'	4.2	1.0257	0.0460481	0.983454	0.0627479
'2017-11-10'	4.2	0.589628	0.0133703	0.833298	0.0187589
'2017-11-10'	4.2	0.668777	0.0283909	0.693253	0.0416476
'2017-11-10'	4.2	0.618337	0.0259602	0.689356	0.0371012
'2017-11-10'	4.2	0.427479	0.0175376	0.44372	0.0253754
'2017-11-10'	4.2	0.478269	0.0190856	0.60642	0.0336732
'2017-11-10'	4.2	0.41072	0.0692992	0.421877	0.0903561
'2017-11-10'	4.2	0.529614	0.0136432	0.484878	0.0191452

## Sheet: 2008 M8 Wenchuan earthquake
After Origin time (s)	STA:051WCW		STA:051PXZ		STA:051DXY
	tc	PD10(cm)	tc	PD10	tc	PD10
6.33333	0.665429	0.55422
6.5	0.665429	0.55422
6.66667	0.665429	0.55422
6.83333	0.665429	0.55422
7	0.665429	0.55422
7.16667	0.665429	0.55422
7.33333	0.975909	0.888791
7.5	0.975909	0.888791
7.66667	0.975909	0.888791
7.83333	0.975909	0.888791
8	0.975909	0.888791
8.16667	0.975909	0.888791
8.33333	0.975909	3.02814
8.5	0.975909	3.02814	4.7214	0.23921
8.66667	0.975909	3.02814	4.7214	0.23921
8.83333	0.975909	3.02814	4.7214	0.23921
9	0.975909	3.02814	4.7214	0.23921
9.16667	0.975909	3.02814	4.7214	0.23921
9.33333	0.975909	11.7587	4.7214	0.23921
9.5	0.975909	11.7587	3.54983	0.395179
9.66667	0.975909	11.7587	3.54983	0.395179
9.83333	0.975909	11.7587	3.54983	0.395179
10	0.975909	11.7587	3.54983	0.395179
10.1667	0.975909	11.7587	3.54983	0.395179
10.3333	0.975909	12.318	3.54983	0.395179	2.48157	0.180671
10.5	0.975909	12.318	3.54983	0.518551	2.48157	0.180671
10.6667	0.975909	12.318	3.54983	0.518551	2.48157	0.180671
10.8333	0.975909	12.318	3.54983	0.518551	2.48157	0.180671
11	0.975909	12.318	3.54983	0.518551	2.48157	0.180671
11.1667	0.975909	12.318	3.54983	0.518551	2.48157	0.180671
11.3333	0.975909	10.575	3.54983	0.518551	2.4021	0.328739
11.5	0.975909	10.575	3.54983	1.09795	2.4021	0.328739
11.6667	0.975909	10.575	3.54983	1.09795	2.4021	0.328739
11.8333	0.975909	10.575	3.54983	1.09795	2.4021	0.328739
12	0.975909	10.575	3.54983	1.09795	2.4021	0.328739
12.1667	0.975909	10.575	3.54983	1.09795	2.4021	0.328739
12.3333	0.975909	34.3611	3.54983	1.09795	2.4021	1.19283
12.5	0.975909	34.3611	3.54983	1.75119	2.4021	1.19283
12.6667	0.975909	34.3611	3.54983	1.75119	2.4021	1.19283
12.8333	0.975909	34.3611	3.54983	1.75119	2.4021	1.19283
13	0.975909	34.3611	3.54983	1.75119	2.4021	1.19283
13.1667	0.975909	34.3611	3.54983	1.75119	2.4021	1.19283
13.3333	0.975909	34.03	3.54983	1.75119	2.4021	1.16947
13.5	0.975909	34.03	3.54983	4.13531	2.4021	1.16947
13.6667	0.975909	34.03	3.54983	4.13531	2.4021	1.16947
13.8333	0.975909	34.03	3.54983	4.13531	2.4021	1.16947
14	0.975909	34.03	3.54983	4.13531	2.4021	1.16947
14.1667	0.975909	34.03	3.54983	4.13531	2.4021	1.16947
14.3333	0.975909	32.0584	3.54983	4.13531	2.4021	3.99837
14.5	0.975909	32.0584	3.54983	4.1823	2.4021	3.99837
14.6667	0.975909	32.0584	3.54983	4.1823	2.4021	3.99837
14.8333	0.975909	32.0584	3.54983	4.1823	2.4021	3.99837
15	0.975909	32.0584	3.54983	4.1823	2.4021	3.99837
15.1667	0.975909	32.0584	3.54983	4.1823	2.4021	3.99837
15.3333	0.975909	32.0584	3.54983	4.1823	2.4021	4.12628
15.5	0.975909	32.0584	3.54983	3.66009	2.4021	4.12628
15.6667	0.975909	32.0584	3.54983	3.66009	2.4021	4.12628
15.8333	0.975909	32.0584	3.54983	3.66009	2.4021	4.12628
16	0.975909	32.0584	3.54983	3.66009	2.4021	4.12628
16.1667	0.975909	32.0584	3.54983	3.66009	2.4021	4.12628
16.3333	0.975909	32.0584	3.54983	3.66009	2.4021	4.91704
16.5	0.975909	32.0584	3.54983	9.89854	2.4021	4.91704
16.6667	0.975909	32.0584	3.54983	9.89854	2.4021	4.91704
16.8333	0.975909	32.0584	3.54983	9.89854	2.4021	4.91704
17	0.975909	32.0584	3.54983	9.89854	2.4021	4.91704
17.1667	0.975909	32.0584	3.54983	9.89854	2.4021	4.91704
17.3333	0.975909	32.0584	3.54983	9.89854	2.4021	6.36792
17.5	0.975909	32.0584	3.54983	9.89854	2.4021	6.36792
17.6667	0.975909	32.0584	3.54983	9.89854	2.4021	6.36792
17.8333	0.975909	32.0584	3.54983	9.89854	2.4021	6.36792
18	0.975909	32.0584	3.54983	9.89854	2.4021	6.36792
18.1667	0.975909	32.0584	3.54983	9.89854	2.4021	6.36792
18.3333	0.975909	32.0584	3.54983	9.89854	2.4021	8.12978
18.5	0.975909	32.0584	3.54983	9.89854	2.4021	8.12978
18.6667	0.975909	32.0584	3.54983	9.89854	2.4021	8.12978
18.8333	0.975909	32.0584	3.54983	9.89854	2.4021	8.12978
19	0.975909	32.0584	3.54983	9.89854	2.4021	8.12978
19.1667	0.975909	32.0584	3.54983	9.89854	2.4021	8.12978
19.3333	0.975909	32.0584	3.54983	9.89854	2.4021	8.12978
19.5	0.975909	32.0584	3.54983	9.89854	2.4021	8.12978
19.6667	0.975909	32.0584	3.54983	9.89854	2.4021	8.12978
19.8333	0.975909	32.0584	3.54983	9.89854	2.4021	8.12978
20	0.975909	32.0584	3.54983	9.89854	2.4021	8.12978
